# Supplementary material for: Circulating metabolite signatures indicate differential gut-liver crosstalk in lean and obese MASLD
Source: JCI Insight. 2025 Mar 18;10(8):e180943. doi: 10.1172/jci.insight.180943 (PMC12016937; doi:10.1172/jci.insight.180943)
Supplement: Supplemental tables 1-6 [file jciinsight-10-180943-s008.xlsx]

## Sheet: Overview
Tables Overview
Supplemental Table 1	Taqman gene expression assays
Supplemental Table 2	Linear model analysis in complete cohort (n=204) to identify metabolites associated with gender
Supplemental Table 3	Linear model analysis in lean patients (n=110) to identify metabolites associated with lean MASLD
Supplemental Table 4	Linear model analysis in obese patients (n=94) to identify metabolites associated with obese MASLD
Supplemental Table 5	Linear model analysis in MASLD patients (n=96) to identify metabolites differentially associated with lean and obese MASLD
Supplemental Table 6	Median AUCs and min./max. percentages for MASLD vs. healthy prediction in lean and obese subgroups

## Sheet: Table S1
Supplemental Table 1: Taqman gene expression assays
gene	Assay ID
ABCB11	Hs00994811_m1
ACLY	Hs00982738_m1
CPT1A	Hs00912671_m1
CYP3A4	Hs00604506_m1
CYP4F2	Hs00426608_m1
CYP4F12	Hs00430602_g1
CYP7A1	Hs00167982_m1
DGAT2	Hs01045913_m1
ELOVL6	Hs00225412_m1
FASN	Hs01005622_m1
FETUB	Hs00608480_m1
FFAR2	Hs00271142_s1
FFAR3	Hs02519193_g1
G6PC	Hs00609178_m1
GPBAR1	Hs01937849_s1
HMGCS1	Hs00940429_m1
NR0B2	Hs00222677_m1
NR1H4	Hs01026596_m1
PCK1	Hs00159918_m1
PDK4	Hs01037712_m1
PLIN1	Hs00160173_m1
PPARGC1A	Hs01016719_m1
SCD	Hs01682761_m1
SLC13A5	Hs01586183_m1
SLC51A	Hs00380895_m1
SLC51B	Hs01057182_m1
SREBF1	Hs01088691_m1
YWHAZ	Hs03044281_g1

## Sheet: Table S2
Supplemental Table 2: Linear model analysis in complete cohort (n=204) to identify metabolites associated with gender
Metabolite nameA	logFC (male vs. female)	AveExpr	t	P.Value	adj.P.Val	B
Acetate	-0.0836806	7.22827	-0.657262	0.511778	0.641715	-6.38529
Acetylcarnitine (ACar 2:0)	0.0126631	2.83571	0.156942	0.875451	0.889408	-6.58605
Acetylornithine	-0.0322546	0.368806	-0.326449	0.744431	0.78848	-6.54563
Alanine	0.0220543	8.54067	0.450194	0.653065	0.730616	-6.49825
alpha-Aminoadipic acid	-0.0992122	0.176903	-1.84299	0.0668313	0.13292	-4.93688
Arginine	0.077187	6.97721	1.73623	0.0840843	0.163599	-5.12234
Asparagine	-0.0245197	5.38442	-0.539487	0.590159	0.681998	-6.45471
Aspartate	0.0422805	4.5927	0.565874	0.572123	0.678502	-6.44034
Asymmetric dimethylarginine	-0.0945362	-0.308314	-2.41516	0.0166405	0.0474838	-3.76277
Butyrate	-0.0703195	0.268616	-1.17361	0.241966	0.386713	-5.92103
Butyrylcarnitine (ACar 4:0)	0.0322529	-0.710852	1.40912	0.160374	0.278707	-5.6235
CA/CDCA	0.028759	-0.0341863	0.371955	0.710325	0.770595	-6.52996
Carnitine	0.113595	5.31556	2.12148	0.0351295	0.0838424	-4.40303
Chenodeoxycholic acid	0.729214	6.54364	3.17344	0.00174763	0.00782063	-1.75433
Cholic acid	0.756195	5.81894	2.89802	0.00418001	0.0162657	-2.54182
Citrulline	0.0825897	4.98947	1.17862	0.239968	0.386713	-5.91525
Creatinine	0.399796	6.09884	8.04043	8.10294e-14	1.45043e-11	20.9133
Decanoylcarnitine (ACar 10:0)	0.0666566	-0.597593	2.01468	0.045296	0.100099	-4.61627
Decenoylcarnitine (ACar 10:1)	0.054661	-0.824798	3.45947	0.00066317	0.00359719	-0.868671
Deoxycholic acid	-0.363654	7.08203	-1.25359	0.211476	0.353777	-5.82598
Dimethylarginine	-0.0269826	0.191265	-0.700339	0.484541	0.633086	-6.35651
Dodecanoylcarnitine (ACar 12:0)	0.0278286	-0.846525	2.14981	0.0327879	0.0803978	-4.34471
Glutamate	0.335651	6.4042	3.99905	8.98632e-05	0.000661185	0.983205
Glutamine	0.123366	9.10816	2.79443	0.00571213	0.0204494	-2.82106
Glycine	-0.123702	8.05972	-2.45529	0.0149428	0.0445793	-3.66918
Glycine-conjugated BAs	0.016599	9.65881	0.0744137	0.940757	0.940757	-6.59547
Glycochenodeoxycholic acid	0.105805	8.73727	0.441588	0.659271	0.732978	-6.50204
Glycocholic acid	0.0793348	6.67125	0.351314	0.725727	0.773245	-6.53732
Glycodeoxycholic acid	-0.44677	7.08795	-1.859	0.0645168	0.129758	-4.90815
Glycolithocholic acid	-0.448165	3.37408	-1.87916	0.0616974	0.126941	-4.87162
Glycoursodeoxycholic acid	0.115845	5.76395	0.454059	0.650286	0.730616	-6.49653
Hexadecanoylcarnitine (ACar 16:0)	0.019959	-0.842833	2.82393	0.00523073	0.0191082	-2.7425
Histidine	0.152422	6.36335	4.40405	1.74057e-05	0.000194726	2.52164
Hydroxyhexadecanoylcarnitine (ACar 16:0-OH)	0.000492572	-0.987596	0.151837	0.87947	0.889408	-6.58682
Isobutyrate	0.196091	-0.284342	1.14188	0.254887	0.396737	-5.95703
Isoleucine	0.365734	6.11578	7.47534	2.45742e-12	2.19939e-10	17.6176
Kynurenine	0.175742	1.63394	3.24429	0.00138295	0.00687633	-1.54133
Leucine	0.308016	7.21004	6.09347	5.69556e-09	2.54876e-07	10.1594
Lithocholic acid	-0.182671	4.52283	-1.56091	0.120148	0.221716	-5.40359
Lysine	0.0862607	7.59909	2.07741	0.0390587	0.0896347	-4.4923
Lyso PC 16:0	0.266618	6.95984	3.5594	0.000466214	0.00278175	-0.543033
Lyso PC 16:1	0.0611557	1.88683	0.743452	0.458097	0.614074	-6.32446
Lyso PC 17:0	0.00949868	1.19478	0.136276	0.891743	0.896753	-6.5876
Lyso PC 18:0	0.191554	4.9304	1.75741	0.0804074	0.158164	-5.08507
Lyso PC 18:1	0.400162	4.45284	4.10479	5.93229e-05	0.000558885	1.37245
Lyso PC 18:2	0.402459	4.79633	4.45532	1.40571e-05	0.000178218	2.72401
Lyso PC 20:3	0.202916	1.27325	2.61243	0.00968558	0.0304161	-3.28784
Lyso PC 20:4	0.251687	2.7942	2.73385	0.00683222	0.0235186	-2.97904
Lyso PC 24:0	-0.0132173	-0.725466	-0.648419	0.517472	0.641715	-6.38955
Lyso PC 26:0	-0.0706516	-0.493873	-1.48114	0.140173	0.24599	-5.52053
Lyso PC 26:1	-0.0352445	-0.78005	-1.71456	0.0880043	0.166243	-5.15734
Lyso PC 28:0	-0.0916819	-0.498552	-2.0058	0.0462509	0.100887	-4.63225
Lyso PC 28:1	-0.13964	-0.214314	-3.43495	0.000723118	0.003807	-0.946827
Methionine	0.300667	4.35991	5.66021	5.27317e-08	1.04877e-06	8.02834
Methionine sulfoxide	0.070998	0.619061	0.549963	0.58297	0.681998	-6.44691
Nonaylcarnitine (ACar 9:0)	0.00348005	-0.934134	0.658299	0.511114	0.641715	-6.38462
Octadecadienylcarnitine (ACar 18:2)	0.012097	-0.930658	2.44596	0.0153233	0.044965	-3.69108
Octadecanoylcarnitine (ACar 18:0)	0.01376	-0.92165	3.01676	0.0028914	0.0117628	-2.21027
Octadecenoylcarnitine (ACar 18:1)	0.0214647	-0.80446	1.96983	0.050257	0.107095	-4.70266
Octanoylcarnitine (ACar 8:0)	0.0581112	-0.760385	2.33119	0.0207529	0.054629	-3.95383
Ornithine	0.0891286	6.21227	1.51169	0.132212	0.236659	-5.4773
PC 24:0	-0.040067	-0.820227	-2.05717	0.0409854	0.0928657	-4.53269
PC 28:1	-0.307719	1.73115	-5.53334	9.91166e-08	1.77419e-06	7.42542
PC 30:0	-0.29128	2.1379	-3.64325	0.000344133	0.0022	-0.264085
PC 32:0	-0.0757142	3.70504	-1.21256	0.226748	0.36898	-5.87551
PC 32:1	-0.0825542	3.95057	-0.649832	0.516557	0.641715	-6.39008
PC 32:2	-0.254042	1.86206	-2.37565	0.0184759	0.0501089	-3.85346
PC 32:3	-0.157413	-0.382665	-4.81882	2.87538e-06	3.95918e-05	4.22176
PC 34:1	-0.0526946	7.54226	-0.835013	0.404721	0.563609	-6.2548
PC 34:2	-0.127238	8.29315	-2.27991	0.0236826	0.0614376	-4.06739
PC 34:3	-0.321912	4.01822	-4.28925	2.80515e-05	0.000295366	2.07307
PC 34:4	-0.287193	0.972804	-3.45992	0.000662143	0.00359719	-0.867247
PC 36:0	-0.0544843	1.50526	-0.559937	0.576158	0.678502	-6.44363
PC 36:1	-0.0981012	5.44085	-1.0631	0.289037	0.442202	-6.0422
PC 36:2	-0.144682	7.63396	-2.34057	0.0202533	0.0541097	-3.93282
PC 36:3	-0.16705	6.90285	-2.57547	0.0107419	0.0331516	-3.38032
PC 36:4	-0.107764	7.47357	-1.71008	0.0888241	0.166243	-5.16614
PC 36:5	-0.29483	4.56732	-2.56053	0.0111992	0.0339773	-3.41695
PC 36:6	-0.182129	0.204595	-2.68537	0.00786195	0.026546	-3.10493
PC 38:0	-0.153341	1.57265	-2.12344	0.0349634	0.0838424	-4.39903
PC 38:1	0.0606914	0.162635	0.465122	0.642357	0.730616	-6.49152
PC 38:3	-0.166567	5.6019	-2.627	0.00929086	0.0296976	-3.25253
PC 38:4	-0.195245	6.65029	-2.67897	0.00800828	0.026546	-3.12126
PC 38:5	-0.209915	5.51534	-2.17767	0.0306166	0.0771884	-4.28661
PC 38:6	-0.113823	6.0889	-1.2353	0.218188	0.361627	-5.84826
PC 40:2	-0.0177816	-0.290164	-0.214317	0.830521	0.849505	-6.57554
PC 40:3	-0.0382765	0.220441	-0.53891	0.590557	0.681998	-6.45501
PC 40:4	-0.0557262	1.86039	-0.750213	0.45402	0.614074	-6.32091
PC 40:5	-0.0415249	3.43404	-0.494195	0.621718	0.713382	-6.47777
PC 40:6	-0.0838228	4.50767	-0.962613	0.33692	0.490315	-6.1421
PC 42:0	-0.0657862	-0.131323	-1.54293	0.124451	0.227314	-5.43079
PC 42:1	-0.0372007	-0.537564	-1.34532	0.180068	0.304077	-5.70938
PC 42:2	-0.0088299	-0.539435	-0.270238	0.78726	0.8193	-6.56217
PC 42:4	0.0133013	-0.564374	0.359022	0.719963	0.773245	-6.53462
PC 42:5	0.0238829	-0.360106	0.66793	0.504959	0.641715	-6.37834
PC 42:6	0.0197277	-0.184583	0.355091	0.722901	0.773245	-6.53601
PC O-30:0	-0.108154	-0.329704	-3.49716	0.000580915	0.00335432	-0.746918
PC O-30:2	-0.0612125	-0.783207	-4.03472	7.81385e-05	0.000635763	1.11371
PC O-32:1	-0.207215	1.48829	-3.12926	0.00201818	0.00881109	-1.885
PC O-32:2	-0.16712	-0.0715558	-4.0231	8.17892e-05	0.000636533	1.07107
PC O-34:0	-0.24203	0.649759	-4.17216	4.52005e-05	0.000449494	1.62567
PC O-34:1	-0.21246	3.07882	-3.06885	0.00245107	0.0104462	-2.06101
PC O-34:2	-0.302538	3.26019	-3.64334	0.000344018	0.0022	-0.263774
PC O-34:3	-0.213674	2.78712	-2.41354	0.0167122	0.0474838	-3.7665
PC O-36:0	-0.0543121	0.325105	-1.01069	0.313402	0.47142	-6.09553
PC O-36:1	-0.27275	3.00657	-2.96296	0.0034217	0.0136108	-2.362
PC O-36:2	-0.3117	3.62461	-3.97687	9.79776e-05	0.000674538	0.90256
PC O-36:3	-0.22022	2.71611	-2.83576	0.00504819	0.0188256	-2.71077
PC O-36:4	-0.0509206	4.07286	-0.735407	0.462965	0.614074	-6.33173
PC O-36:5	-0.122667	3.50208	-1.53287	0.126911	0.229465	-5.44587
PC O-38:0	-0.191925	1.04182	-2.83924	0.00499561	0.0188256	-2.70141
PC O-38:1	-0.081933	0.495904	-0.562079	0.574701	0.678502	-6.44245
PC O-38:2	-0.085169	1.002	-0.565813	0.572164	0.678502	-6.44037
PC O-38:3	-0.217455	2.3787	-2.02222	0.0445035	0.0995765	-4.60155
PC O-38:4	-0.203987	3.67818	-2.25398	0.0252967	0.0646872	-4.12388
PC O-38:5	-0.0718469	4.08456	-1.14824	0.252262	0.396095	-5.9499
PC O-38:6	-0.169054	2.79734	-2.39235	0.0176793	0.0486862	-3.81529
PC O-40:1	-0.0971298	0.735154	-1.37647	0.170236	0.293002	-5.66793
PC O-40:2	-0.143199	1.25055	-1.86055	0.0642952	0.129758	-4.90534
PC O-40:3	-0.0799394	0.817149	-0.64477	0.519825	0.641715	-6.3933
PC O-40:4	-0.0518286	1.62426	-0.609634	0.542806	0.660967	-6.415
PC O-40:5	-0.0381847	1.98418	-0.570012	0.569318	0.678502	-6.43802
PC O-40:6	-0.123275	2.16816	-1.90679	0.0580009	0.120723	-4.82094
PC O-42:1	-0.0163262	-0.190867	-0.274181	0.784232	0.8193	-6.56111
PC O-42:2	-0.0669206	-0.0296749	-1.35097	0.178252	0.303878	-5.70192
PC O-42:3	-0.0447509	0.211335	-0.820061	0.413171	0.568904	-6.26697
PC O-42:4	-0.0183418	0.272696	-0.3831	0.702058	0.76627	-6.52581
PC O-42:5	0.0397671	1.35464	0.727353	0.467872	0.615802	-6.33753
PC O-44:3	-0.0210963	-0.729011	-0.915564	0.361014	0.516971	-6.1855
PC O-44:4	0.0292812	-0.371083	0.96345	0.336501	0.490315	-6.14131
PC O-44:5	0.0378439	1.01202	0.620836	0.535424	0.656445	-6.40822
PC O-44:6	-0.0231715	0.542535	-0.428205	0.668969	0.73917	-6.50777
Phenylalanine	0.117935	6.17807	3.22974	0.00145151	0.00702219	-1.58542
Proline	0.355116	7.4057	6.00482	9.05813e-09	3.1107e-07	9.71454
Propionate	0.102471	0.882647	0.832424	0.406176	0.563609	-6.25693
Propionylcarnitine (ACar 3:0)	0.0929171	-0.483082	4.0555	7.19961e-05	0.000613681	1.19019
Putrescine	0.0454825	-0.800107	3.04201	0.00266957	0.0111129	-2.1382
Sarcosine	-0.351184	2.48644	-3.2196	0.00150112	0.00707106	-1.61602
Serine	-0.0139297	7.00624	-0.296776	0.76695	0.807553	-6.55475
Serotonin	0.068674	-0.154841	1.16327	0.246124	0.389877	-5.93286
SM 33:1;O2 (SM 14:1-OHB)	-0.343833	2.93398	-5.19202	5.20079e-07	8.4631e-06	5.84753
SM 34:1;O2 (SM 16:0B)	-0.293639	6.84556	-3.30614	0.00112565	0.00575689	-1.35073
SM 34:2;O2 (SM 16:1B)	-0.360144	4.32966	-4.89375	2.06556e-06	3.08113e-05	4.5376
SM 35:1;O2 (SM 16:1-OHB)	-0.349008	1.94843	-5.77077	3.0567e-08	7.81642e-07	8.5519
SM 36:1;O2 (SM 18:0B)	-0.219295	4.73112	-4.08443	6.44387e-05	0.000576726	1.29643
SM 36:2;O2 (SM 18:1B)	-0.344068	3.58695	-5.98047	1.04269e-08	3.1107e-07	9.58166
SM 38:3;O2 (SM 20:2B)	-0.185678	-0.283448	-3.60767	0.000392428	0.00242223	-0.382703
SM 41:1;O2 (SM 22:1-OHB)	-0.328712	3.85285	-4.44158	1.49345e-05	0.000178218	2.66829
SM 41:2;O2 (SM 22:2-OHB)	-0.414488	3.73874	-6.78985	1.31567e-10	7.85014e-09	13.7819
SM 42:1;O2 (SM 24:0B)	-0.0976703	4.73285	-1.70836	0.0891582	0.166243	-5.16622
SM 42:2;O2 (SM 24:1B)	-0.104475	5.74874	-2.00097	0.04678	0.100887	-4.64023
SM 43:1;O2 (SM 24:1-OHB)	-0.135914	0.611311	-2.16988	0.031223	0.0776238	-4.30038
SM 44:1;O2 (SM 26:0B)	-0.0444218	-0.649959	-2.07818	0.0390001	0.0896347	-4.48815
SM 44:2;O2 (SM 26:1B)	-0.0317877	-0.331509	-0.840012	0.401929	0.563609	-6.24775
Spermidine	0.0290198	-0.73146	2.40192	0.0172369	0.0482093	-3.79332
Taurine	-0.144677	6.4754	-1.72941	0.0853003	0.16418	-5.13383
Taurine-conjugated BAs	-0.238263	6.76991	-1.03069	0.303947	0.461071	-6.07549
Taurochenodeoxycholic acid	-0.110439	5.95191	-0.45949	0.646388	0.730616	-6.49408
Taurocholic acid	-0.166927	4.29609	-0.735138	0.463128	0.614074	-6.33193
Taurodeoxycholic acid	-0.690392	4.32906	-2.66012	0.00845362	0.0275127	-3.16913
Tetradecadienylcarnitine (ACar 14:2)	0.00608576	-0.953924	1.2185	0.224488	0.368655	-5.86844
Tetradecanoylcarnitine (ACar 14:0)	0.0051125	-0.944096	1.11587	0.265836	0.410212	-5.98582
Tetradecenoylcarnitine (ACar 14:1	0.00850918	-0.845506	0.755948	0.450582	0.614074	-6.31666
Threonine	-0.0461578	6.79476	-0.876798	0.381663	0.542203	-6.21964
total bile acids	0.0781303	10.5789	0.401551	0.688449	0.756027	-6.51868
total conjugated primary BAs	0.0608303	9.32423	0.263661	0.792317	0.819796	-6.5639
total conjugated secondary BAs	-0.198847	8.02187	-0.916947	0.36029	0.516971	-6.18426
total primary BAs	0.215501	9.80153	0.976321	0.330101	0.488331	-6.12905
total SCFAs	-0.0819852	7.25913	-0.649451	0.516803	0.641715	-6.39032
total secondary BAs	-0.122031	9.05546	-0.660126	0.509943	0.641715	-6.38344
total unconjugated BAs	0.351797	8.77414	1.92543	0.055614	0.117117	-4.78636
total unconjugated primary BAs	0.74986	7.31701	3.20542	0.00157318	0.0072205	-1.6587
total unconjugated secondary BAs	0.0427355	7.81647	0.235743	0.813877	0.837264	-6.57078
totalCA/totalCDCA	0.0449709	-0.456486	0.987667	0.324525	0.484084	-6.11811
Tryptophan	0.124469	5.89055	2.74482	0.00661337	0.0232116	-2.95148
Tyrosine	0.206836	6.04406	3.99207	9.23442e-05	0.000661185	0.957794
Ursodeoxycholic acid	0.677649	4.40746	2.11534	0.0356561	0.0839795	-4.41558
Valerylcarnitine (ACar 5:0)	0.0385163	-0.79664	1.50529	0.133848	0.237215	-5.48671
Valine	0.203303	7.65459	5.73238	3.66712e-08	8.20519e-07	8.37565
Aannotation of PC/PC O- species assumes even numbered carbon chains (Liebisch et al. J Lipid Res. 2020 Dec;61(12):1539-1555)
Aannotation of SM species assumes a sphingoid base with two hydroxyl groups (Liebisch et al. J Lipid Res. 2020 Dec;61(12):1539-1555)
Bannotation according to Biocrates p180 Kit

## Sheet: Table S3
Supplemental Table 3: Linear model analysis in lean patients (n=110) to identify metabolites associated with lean MASLD
Metabolite nameA	logFC (MASLD vs. healthy)	AveExpr	t	P.Value	adj.P.Val	B
Acetate	0.29799	7.22827	1.7475	0.0821068	0.204127	-4.87416
Acetylcarnitine (ACar 2:0)	0.0916372	2.83571	0.847951	0.397493	0.578465	-6.00135
Acetylornithine	-0.379219	0.368806	-2.8656	0.00461338	0.0242881	-2.43119
Alanine	0.0455754	8.54067	0.694604	0.488121	0.666974	-6.11632
alpha-Aminoadipic acid	0.350983	0.176903	4.86792	2.30548e-06	4.58534e-05	4.53994
Arginine	0.176295	6.97721	2.96076	0.00344515	0.0186873	-2.17236
Asparagine	-0.15777	5.38442	-2.59175	0.010263	0.0399364	-3.13248
Aspartate	0.17373	4.5927	1.73602	0.0841218	0.206271	-4.89335
Asymmetric dimethylarginine	0.300317	-0.308314	5.72832	3.74317e-08	2.23342e-06	8.41201
Butyrate	-0.102854	0.268616	-1.28166	0.201468	0.383646	-5.5538
Butyrylcarnitine (ACar 4:0)	0.00417364	-0.710852	0.136143	0.891847	0.928143	-6.34221
CA/CDCA	-0.186496	-0.0341863	-1.80089	0.0732475	0.189584	-4.78328
Carnitine	0.130708	5.31556	1.82257	0.0698824	0.183955	-4.74563
Chenodeoxycholic acid	0.166316	6.54364	0.540393	0.589536	0.741936	-6.20898
Cholic acid	-0.158349	5.81894	-0.453088	0.650983	0.77684	-6.25121
Citrulline	-0.32177	4.98947	-3.42843	0.000738997	0.00540722	-0.789719
Creatinine	-0.0866072	6.09884	-1.30045	0.194962	0.379329	-5.53034
Decanoylcarnitine (ACar 10:0)	-0.0217966	-0.597593	-0.491872	0.623357	0.764253	-6.23337
Decenoylcarnitine (ACar 10:1)	0.0123967	-0.824798	0.585785	0.558689	0.719463	-6.1841
Deoxycholic acid	0.755349	7.08203	1.94409	0.0533072	0.153903	-4.52654
Dimethylarginine	-0.16727	0.191265	-3.24148	0.00139593	0.00916228	-1.3642
Dodecanoylcarnitine (ACar 12:0)	0.00459462	-0.846525	0.265008	0.79128	0.863653	-6.31702
Glutamate	0.706093	6.4042	6.28103	2.10393e-09	3.76604e-07	11.1326
Glutamine	-0.0833179	9.10816	-1.40909	0.160383	0.334486	-5.3882
Glycine	-0.0824626	8.05972	-1.22204	0.223152	0.387807	-5.62599
Glycine-conjugated BAs	0.31587	9.65881	1.05726	0.291688	0.468444	-5.80786
Glycochenodeoxycholic acid	0.220092	8.73727	0.685829	0.493626	0.669387	-6.12221
Glycocholic acid	0.316993	6.67125	1.04805	0.295897	0.468444	-5.81725
Glycodeoxycholic acid	0.62594	7.08795	1.94459	0.0532458	0.153903	-4.5256
Glycolithocholic acid	0.449757	3.37408	1.40801	0.160703	0.334486	-5.38967
Glycoursodeoxycholic acid	0.383004	5.76395	1.12083	0.263724	0.441183	-5.74077
Hexadecanoylcarnitine (ACar 16:0)	0.00350072	-0.842833	0.369806	0.711924	0.82108	-6.2846
Histidine	0.0153256	6.36335	0.330613	0.741287	0.834531	-6.29797
Hydroxyhexadecanoylcarnitine (ACar 16:0-OH)	0.0036116	-0.987596	0.831208	0.406861	0.587324	-6.01501
Isobutyrate	1.41311	-0.284342	6.14386	4.36666e-09	3.90816e-07	10.4416
Isoleucine	-0.014081	6.11578	-0.214882	0.830081	0.889377	-6.32874
Kynurenine	0.128581	1.63394	1.77223	0.0778992	0.196394	-4.83239
Leucine	-0.0363279	7.21004	-0.536577	0.592164	0.741936	-6.21098
Lithocholic acid	0.259305	4.52283	1.65432	0.099653	0.231661	-5.0264
Lysine	0.275864	7.59909	4.96026	1.51523e-06	3.39032e-05	4.93271
Lyso PC 16:0	-0.0653933	6.95984	-0.652764	0.514672	0.682417	-6.14373
Lyso PC 16:1	0.120738	1.88683	1.09748	0.273775	0.453758	-5.76585
Lyso PC 17:0	-0.376436	1.19478	-4.03816	7.72229e-05	0.000767938	1.27685
Lyso PC 18:0	-0.321252	4.9304	-2.20375	0.028705	0.0951516	-4.0131
Lyso PC 18:1	-0.354968	4.45284	-2.72258	0.00706078	0.0300924	-2.80582
Lyso PC 18:2	-0.485676	4.79633	-4.02012	8.28909e-05	0.00078092	1.21156
Lyso PC 20:3	-0.255443	1.27325	-2.459	0.0147984	0.0540593	-3.44897
Lyso PC 20:4	-0.150613	2.7942	-1.22324	0.222706	0.387807	-5.62456
Lyso PC 24:0	-0.00606589	-0.725466	-0.222506	0.824151	0.888693	-6.32711
Lyso PC 26:0	0.0275276	-0.493873	0.431496	0.666582	0.779857	-6.26052
Lyso PC 26:1	-0.0504013	-0.78005	-1.83332	0.0682696	0.182392	-4.72683
Lyso PC 28:0	-0.024399	-0.498552	-0.399127	0.690233	0.802284	-6.27361
Lyso PC 28:1	-0.0900192	-0.214314	-1.6557	0.0993811	0.231661	-5.02422
Methionine	-0.188597	4.35991	-2.65084	0.0086811	0.0345315	-2.98667
Methionine sulfoxide	0.881767	0.619061	5.0858	8.52104e-07	2.17895e-05	5.47348
Nonaylcarnitine (ACar 9:0)	-0.011201	-0.934134	-1.58196	0.11526	0.25471	-5.13902
Octadecadienylcarnitine (ACar 18:2)	-0.000580223	-0.930658	-0.0875924	0.93029	0.946147	-6.34751
Octadecanoylcarnitine (ACar 18:0)	0.00445163	-0.92165	0.728691	0.467055	0.661592	-6.09273
Octadecenoylcarnitine (ACar 18:1)	0.00961774	-0.80446	0.65899	0.51067	0.682164	-6.13976
Octanoylcarnitine (ACar 8:0)	0.0353108	-0.760385	1.05761	0.291525	0.468444	-5.80749
Ornithine	0.0699698	6.21227	0.886051	0.376669	0.561865	-5.96927
PC 24:0	0.0718798	-0.820227	2.75544	0.0064102	0.0282235	-2.72111
PC 28:1	-0.192358	1.73115	-2.58252	0.010532	0.0401113	-3.15496
PC 30:0	-0.219862	2.1379	-2.05318	0.0413744	0.13225	-4.31827
PC 32:0	0.0421595	3.70504	0.504107	0.614749	0.758896	-6.22743
PC 32:1	0.177427	3.95057	1.04275	0.298339	0.468444	-5.82262
PC 32:2	-0.183598	1.86206	-1.28187	0.201392	0.383646	-5.55354
PC 32:3	-0.0856739	-0.382665	-1.95817	0.0516196	0.153903	-4.50026
PC 34:1	0.117935	7.54226	1.39531	0.164492	0.334591	-5.40685
PC 34:2	-0.141016	8.29315	-1.88656	0.0606884	0.167126	-4.63195
PC 34:3	0.0637226	4.01822	0.633927	0.526863	0.683394	-6.15553
PC 34:4	-0.0347263	0.972804	-0.312357	0.755099	0.84155	-6.30369
PC 36:0	0.254226	1.50526	1.95069	0.0525099	0.153903	-4.51423
PC 36:1	-0.144315	5.44085	-1.16765	0.244357	0.419238	-5.68888
PC 36:2	-0.0958743	7.63396	-1.158	0.248264	0.419238	-5.69975
PC 36:3	-0.146705	6.90285	-1.68871	0.0928548	0.222166	-4.97115
PC 36:4	0.0894002	7.47357	1.05921	0.290799	0.468444	-5.80586
PC 36:5	0.133568	4.56732	0.866086	0.387495	0.573237	-5.98625
PC 36:6	0.105313	0.204595	1.15933	0.247724	0.419238	-5.69826
PC 38:0	-0.148033	1.57265	-1.53052	0.12749	0.278301	-5.21611
PC 38:1	0.925925	0.162635	5.29806	3.11326e-07	1.39318e-05	6.4173
PC 38:3	0.0673091	5.6019	0.792584	0.428972	0.614288	-6.04548
PC 38:4	0.046746	6.65029	0.478888	0.632549	0.770247	-6.23951
PC 38:5	-0.0244399	5.51534	-0.1893	0.850052	0.900351	-6.33378
PC 38:6	-0.0549683	6.0889	-0.445405	0.656515	0.77752	-6.25458
PC 40:2	0.515635	-0.290164	4.64012	6.33702e-06	0.000103121	3.59576
PC 40:3	0.492287	0.220441	5.17492	5.59008e-07	2.00125e-05	5.86755
PC 40:4	0.0308367	1.86039	0.309952	0.756924	0.84155	-6.30442
PC 40:5	0.0235125	3.43404	0.208925	0.834723	0.889377	-6.32997
PC 40:6	-0.109121	4.50767	-0.935622	0.350612	0.536406	-5.92543
PC 42:0	-0.0314973	-0.131323	-0.551549	0.581881	0.741936	-6.20305
PC 42:1	0.0190207	-0.537564	0.513571	0.608127	0.755935	-6.22274
PC 42:2	0.107257	-0.539435	2.45086	0.0151224	0.0541383	-3.46771
PC 42:4	0.229141	-0.564374	4.61775	6.98514e-06	0.000104195	3.50499
PC 42:5	0.131824	-0.360106	2.75257	0.00646459	0.0282235	-2.72853
PC 42:6	-0.0337822	-0.184583	-0.453996	0.65033	0.77684	-6.25081
PC O-30:0	-0.137612	-0.329704	-3.32224	0.00106411	0.00732597	-1.11954
PC O-30:2	0.0252775	-0.783207	1.24397	0.214988	0.387807	-5.59983
PC O-32:1	-0.0591439	1.48829	-0.666856	0.505643	0.680527	-6.13469
PC O-32:2	-0.0259409	-0.0715558	-0.46625	0.641551	0.775929	-6.24532
PC O-34:0	-0.194719	0.649759	-2.50612	0.0130146	0.0485338	-3.33832
PC O-34:1	-0.148674	3.07882	-1.60338	0.110451	0.2477	-5.1062
PC O-34:2	-0.438496	3.26019	-3.94264	0.000111883	0.000953669	0.935142
PC O-34:3	-0.336365	2.78712	-2.83671	0.00503386	0.0252875	-2.50825
PC O-36:0	0.0615312	0.325105	0.854906	0.39364	0.577554	-5.9956
PC O-36:1	0.228784	3.00657	1.85561	0.0650001	0.176288	-4.6874
PC O-36:2	-0.293238	3.62461	-2.79335	0.00573045	0.0263013	-2.62251
PC O-36:3	-0.458593	2.71611	-4.409	1.70473e-05	0.000217961	2.67486
PC O-36:4	-0.113846	4.07286	-1.22759	0.221063	0.387807	-5.6194
PC O-36:5	-0.141857	3.50208	-1.32352	0.187193	0.368215	-5.50109
PC O-38:0	0.0398586	1.04182	0.440246	0.660241	0.77752	-6.2568
PC O-38:1	0.910402	0.495904	4.66308	5.73217e-06	0.000102606	3.68929
PC O-38:2	0.403167	1.002	1.99976	0.046898	0.147276	-4.42162
PC O-38:3	0.607563	2.3787	4.21844	3.74773e-05	0.000394614	1.94447
PC O-38:4	-0.169304	3.67818	-1.39674	0.16406	0.334591	-5.40491
PC O-38:5	-0.141423	4.08456	-1.68751	0.0930864	0.222166	-4.9731
PC O-38:6	-0.267277	2.79734	-2.82399	0.00522983	0.0252875	-2.54195
PC O-40:1	-0.0102912	0.735154	-0.108889	0.913401	0.939649	-6.34547
PC O-40:2	0.136505	1.25055	1.3242	0.186968	0.368215	-5.50022
PC O-40:3	0.734635	0.817149	4.42401	1.60042e-05	0.000217961	2.73352
PC O-40:4	0.45449	1.62426	3.9914	9.25868e-05	0.000828652	1.1094
PC O-40:5	0.288596	1.98418	3.21652	0.00151654	0.00936071	-1.43875
PC O-40:6	-0.130192	2.16816	-1.50353	0.1343	0.289635	-5.25555
PC O-42:1	0.341754	-0.190867	4.28518	2.8525e-05	0.000319124	2.19726
PC O-42:2	0.106301	-0.0296749	1.60223	0.110704	0.2477	-5.10796
PC O-42:3	0.198218	0.211335	2.71198	0.00727875	0.0302999	-2.8326
PC O-42:4	0.00264391	0.272696	0.0412305	0.967154	0.973278	-6.35042
PC O-42:5	0.119533	1.35464	1.63234	0.104204	0.239135	-5.06113
PC O-44:3	0.0969877	-0.729011	3.14268	0.00193215	0.0115285	-1.65617
PC O-44:4	-0.0284095	-0.371083	-0.697919	0.48605	0.666974	-6.11407
PC O-44:5	-0.263997	1.01202	-3.23356	0.00143321	0.00916228	-1.38792
PC O-44:6	-0.174621	0.542535	-2.40932	0.0169012	0.0593199	-3.5632
Phenylalanine	0.113237	6.17807	2.31533	0.021623	0.074433	-3.77356
Proline	0.0804388	7.4057	1.01554	0.311092	0.484222	-5.84978
Propionate	0.84118	0.882647	5.1019	7.87375e-07	2.17895e-05	5.54616
Propionylcarnitine (ACar 3:0)	0.00384214	-0.483082	0.125205	0.900488	0.931719	-6.34361
Putrescine	-0.00578579	-0.800107	-0.288922	0.772944	0.854056	-6.31056
Sarcosine	0.0407815	2.48644	0.279146	0.780425	0.857031	-6.31327
Serine	-0.0455149	7.00624	-0.724003	0.469922	0.661592	-6.09604
Serotonin	-0.222601	-0.154841	-2.81525	0.0053683	0.0252875	-2.56499
SM 33:1;O2 (SM 14:1-OHB)	-0.384863	2.93398	-4.35216	2.172e-05	0.000259191	2.45053
SM 34:1;O2 (SM 16:0B)	-0.148046	6.84556	-1.24829	0.213421	0.387807	-5.59461
SM 34:2;O2 (SM 16:1B)	-0.132416	4.32966	-1.34746	0.179394	0.360804	-5.47021
SM 35:1;O2 (SM 16:1-OHB)	-0.242415	1.94843	-3.0017	0.00303539	0.0169792	-2.05942
SM 36:1;O2 (SM 18:0B)	0.0384127	4.73112	0.535781	0.59272	0.741936	-6.21139
SM 36:2;O2 (SM 18:1B)	-0.0265551	3.58695	-0.34566	0.72997	0.826992	-6.29301
SM 38:3;O2 (SM 20:2B)	0.0611367	-0.283448	0.889568	0.374792	0.561865	-5.96622
SM 41:1;O2 (SM 22:1-OHB)	-0.299512	3.85285	-3.03071	0.00277032	0.0159964	-1.978
SM 41:2;O2 (SM 22:2-OHB)	-0.290192	3.73874	-3.55995	0.000465814	0.00362525	-0.370111
SM 42:1;O2 (SM 24:0B)	-0.14747	4.73285	-1.93167	0.0548482	0.155839	-4.54964
SM 42:2;O2 (SM 24:1B)	-0.260574	5.74874	-3.73739	0.000244109	0.00198616	0.219711
SM 43:1;O2 (SM 24:1-OHB)	-0.0540097	0.611311	-0.645736	0.519208	0.68337	-6.14817
SM 44:1;O2 (SM 26:0B)	-0.0762744	-0.649959	-2.67224	0.00817131	0.0332424	-2.93357
SM 44:2;O2 (SM 26:1B)	-0.172957	-0.331509	-3.42274	0.000755198	0.00540722	-0.808993
Spermidine	-0.00377723	-0.73146	-0.23342	0.815677	0.884886	-6.32469
Taurine	-0.118009	6.4754	-1.05321	0.293533	0.468444	-5.812
Taurine-conjugated BAs	0.43601	6.76991	1.40822	0.160641	0.334486	-5.38938
Taurochenodeoxycholic acid	0.398329	5.95191	1.23736	0.217423	0.387807	-5.60775
Taurocholic acid	0.376235	4.29609	1.23709	0.217523	0.387807	-5.60808
Taurodeoxycholic acid	0.684052	4.32906	1.96787	0.0504842	0.153903	-4.48207
Tetradecadienylcarnitine (ACar 14:2)	-0.000270034	-0.953924	-0.0403674	0.967841	0.973278	-6.35045
Tetradecanoylcarnitine (ACar 14:0)	0.00392339	-0.944096	0.639356	0.523333	0.683394	-6.15216
Tetradecenoylcarnitine (ACar 14:1	0.00521886	-0.845506	0.346163	0.729589	0.826992	-6.29285
Threonine	-0.199442	6.79476	-2.82861	0.00515784	0.0252875	-2.52972
total bile acids	0.324738	10.5789	1.24611	0.214203	0.387807	-5.59725
total conjugated primary BAs	0.282108	9.32423	0.912941	0.362388	0.549724	-5.94578
total conjugated secondary BAs	0.551751	8.02187	1.89963	0.05894	0.164848	-4.60827
total primary BAs	0.212512	9.80153	0.718834	0.473093	0.661592	-6.09966
total SCFAs	0.303544	7.25913	1.79528	0.0741392	0.189584	-4.79295
total secondary BAs	0.56745	9.05546	2.29185	0.0229701	0.0775783	-3.82489
total unconjugated BAs	0.246627	8.77414	1.00781	0.314782	0.485741	-5.85737
total unconjugated primary BAs	0.0302629	7.31701	0.0965866	0.923153	0.944253	-6.3467
total unconjugated secondary BAs	0.526282	7.81647	2.16755	0.0313905	0.102162	-4.08828
totalCA/totalCDCA	-0.0424599	-0.456486	-0.69624	0.487098	0.666974	-6.11521
Tryptophan	-0.00931153	5.89055	-0.153311	0.87831	0.92229	-6.33979
Tyrosine	-0.00134794	6.04406	-0.0194243	0.984522	0.984522	-6.35106
Ursodeoxycholic acid	0.534513	4.40746	1.24576	0.21433	0.387807	-5.59767
Valerylcarnitine (ACar 5:0)	-0.00513395	-0.79664	-0.149806	0.881071	0.92229	-6.34031
Valine	-0.0173332	7.65459	-0.364898	0.715578	0.82108	-6.28635
Aannotation of PC/PC O- species assumes even numbered carbon chains (Liebisch et al. J Lipid Res. 2020 Dec;61(12):1539-1555)
Aannotation of SM species assumes a sphingoid base with two hydroxyl groups (Liebisch et al. J Lipid Res. 2020 Dec;61(12):1539-1555)
Bannotation according to Biocrates p180 Kit

## Sheet: Table S4
Supplemental Table 4: Linear model analysis in obese patients (n=94) to identify metabolites associated with obese MASLD
Metabolite nameA	logFC (MASLD vs. healthy)	AveExpr	t	P.Value	adj.P.Val	B
Acetate	0.0616327	7.22827	0.325921	0.74483	0.930314	-6.36595
Acetylcarnitine (ACar 2:0)	0.164265	2.83571	1.37066	0.172038	0.407834	-5.50292
Acetylornithine	0.243297	0.368806	1.65786	0.0989342	0.290315	-5.08229
Alanine	0.261915	8.54067	3.5996	0.000403097	0.00617381	-0.281268
alpha-Aminoadipic acid	0.169531	0.176903	2.12028	0.0352323	0.150759	-4.24306
Arginine	-0.249443	6.97721	-3.77764	0.000209557	0.00514903	0.318987
Asparagine	-0.0655164	5.38442	-0.970517	0.332977	0.584342	-5.95807
Aspartate	-0.223365	4.5927	-2.01271	0.0455043	0.174367	-4.4559
Asymmetric dimethylarginine	-0.390349	-0.308314	-6.71409	1.96756e-10	3.52193e-08	13.3951
Butyrate	0.012012	0.268616	0.134975	0.892769	0.973098	-6.40901
Butyrylcarnitine (ACar 4:0)	0.0248762	-0.710852	0.731731	0.465201	0.699244	-6.15624
CA/CDCA	-0.131756	-0.0341863	-1.14729	0.252651	0.502495	-5.77591
Carnitine	0.127376	5.31556	1.6016	0.110845	0.314939	-5.17082
Chenodeoxycholic acid	-0.0932739	6.54364	-0.273289	0.784917	0.930464	-6.38138
Cholic acid	-0.440971	5.81894	-1.1378	0.256585	0.504712	-5.78646
Citrulline	-0.0554168	4.98947	-0.532448	0.595015	0.845299	-6.27928
Creatinine	0.00451604	6.09884	0.0611484	0.951303	0.973098	-6.41609
Decanoylcarnitine (ACar 10:0)	-0.014125	-0.597593	-0.287435	0.774081	0.930314	-6.3775
Decenoylcarnitine (ACar 10:1)	-0.0255756	-0.824798	-1.0898	0.277132	0.52773	-5.83845
Deoxycholic acid	0.440423	7.08203	1.02217	0.307951	0.562483	-5.90795
Dimethylarginine	0.0844829	0.191265	1.47632	0.141453	0.367133	-5.35724
Dodecanoylcarnitine (ACar 12:0)	-0.0255184	-0.846525	-1.32724	0.185965	0.432307	-5.55972
Glutamate	-0.0228255	6.4042	-0.183094	0.854912	0.954102	-6.40152
Glutamine	-0.237397	9.10816	-3.62045	0.000373835	0.00617381	-0.212278
Glycine	-0.268816	8.05972	-3.59227	0.000413887	0.00617381	-0.305438
Glycine-conjugated BAs	0.35865	9.65881	1.0825	0.280352	0.528242	-5.84616
Glycochenodeoxycholic acid	0.314799	8.73727	0.884567	0.377467	0.614241	-6.03575
Glycocholic acid	0.270051	6.67125	0.805128	0.421715	0.668026	-6.1012
Glycodeoxycholic acid	0.431702	7.08795	1.20939	0.227961	0.458484	-5.70481
Glycolithocholic acid	0.633707	3.37408	1.78896	0.0751552	0.253826	-4.8645
Glycoursodeoxycholic acid	0.286592	5.76395	0.756286	0.45038	0.696909	-6.13841
Hexadecanoylcarnitine (ACar 16:0)	0.0151813	-0.842833	1.44614	0.149725	0.377476	-5.39993
Histidine	-0.144382	6.36335	-2.80868	0.0054748	0.0404785	-2.63424
Hydroxyhexadecanoylcarnitine (ACar 16:0-OH)	-0.00158332	-0.987596	-0.328597	0.742809	0.930314	-6.36509
Isobutyrate	-0.074439	-0.284342	-0.291845	0.770712	0.930314	-6.37625
Isoleucine	0.185518	6.11578	2.55293	0.0114384	0.0682491	-3.28109
Kynurenine	0.0145265	1.63394	0.180548	0.856908	0.954102	-6.40197
Leucine	0.132091	7.21004	1.75935	0.0800679	0.26541	-4.9151
Lithocholic acid	0.264254	4.52283	1.52025	0.130049	0.352708	-5.29355
Lysine	-0.355436	7.59909	-5.76312	3.13847e-08	2.80893e-06	8.57343
Lyso PC 16:0	-0.367604	6.95984	-3.3002	0.00114749	0.0120468	-1.23192
Lyso PC 16:1	-0.0449493	1.88683	-0.367461	0.713671	0.930314	-6.34929
Lyso PC 17:0	-0.303982	1.19478	-2.93276	0.00375916	0.0305859	-2.29827
Lyso PC 18:0	-0.0247721	4.9304	-0.152832	0.878687	0.970895	-6.40392
Lyso PC 18:1	-0.322865	4.45284	-2.22715	0.0270735	0.126272	-4.01898
Lyso PC 18:2	-0.274055	4.79633	-2.04018	0.0426721	0.16974	-4.40033
Lyso PC 20:3	0.0331526	1.27325	0.287025	0.774396	0.930314	-6.37504
Lyso PC 20:4	-0.0504546	2.7942	-0.368543	0.712865	0.930314	-6.3489
Lyso PC 24:0	0.0676189	-0.725466	2.23076	0.0268288	0.126272	-4.0113
Lyso PC 26:0	0.221151	-0.493873	3.11771	0.00209649	0.0187636	-1.77572
Lyso PC 26:1	0.108251	-0.78005	3.54134	0.000497249	0.00684674	-0.471262
Lyso PC 28:0	0.113468	-0.498552	1.66936	0.0966392	0.288307	-5.06145
Lyso PC 28:1	0.00632395	-0.214314	0.10461	0.916792	0.973098	-6.40999
Methionine	0.00285146	4.35991	0.0361412	0.971206	0.975724	-6.41728
Methionine sulfoxide	0.28908	0.619061	1.51099	0.1324	0.353726	-5.30714
Nonaylcarnitine (ACar 9:0)	0.00614526	-0.934134	0.782644	0.434774	0.682672	-6.11862
Octadecadienylcarnitine (ACar 18:2)	-0.0145192	-0.930658	-1.97651	0.04949	0.182846	-4.52514
Octadecanoylcarnitine (ACar 18:0)	-0.00678786	-0.92165	-1.00194	0.317598	0.574242	-5.92788
Octadecenoylcarnitine (ACar 18:1)	-0.0117757	-0.80446	-0.727575	0.467737	0.699244	-6.1592
Octanoylcarnitine (ACar 8:0)	-0.128756	-0.760385	-3.47756	0.000622433	0.00743175	-0.678092
Ornithine	-0.124789	6.21227	-1.42499	0.15574	0.38283	-5.42933
PC 24:0	0.0949978	-0.820227	3.28386	0.00121141	0.0120468	-1.28303
PC 28:1	0.0741097	1.73115	0.897213	0.370699	0.614241	-6.02477
PC 30:0	0.307039	2.1379	2.58558	0.0104421	0.0667546	-3.20169
PC 32:0	0.033356	3.70504	0.359656	0.719489	0.930314	-6.35464
PC 32:1	0.547684	3.95057	2.90254	0.00412257	0.0320844	-2.38256
PC 32:2	0.274565	1.86206	1.72866	0.0854344	0.27805	-4.96667
PC 32:3	0.0827517	-0.382665	1.70555	0.0896653	0.284001	-5.00492
PC 34:1	0.00852731	7.54226	0.090976	0.927604	0.973098	-6.41387
PC 34:2	0.104664	8.29315	1.26265	0.208204	0.439217	-5.64087
PC 34:3	-0.0235266	4.01822	-0.211053	0.833064	0.954102	-6.39613
PC 34:4	0.151338	0.972804	1.22751	0.221092	0.449722	-5.68335
PC 36:0	-0.364796	1.50526	-2.52409	0.012388	0.0704732	-3.35042
PC 36:1	0.304366	5.44085	2.22066	0.0275118	0.126272	-4.0349
PC 36:2	0.0667423	7.63396	0.726932	0.46813	0.699244	-6.15966
PC 36:3	0.163915	6.90285	1.70144	0.0904361	0.284001	-5.01168
PC 36:4	-0.0190138	7.47357	-0.203141	0.839234	0.954102	-6.39773
PC 36:5	0.241197	4.56732	1.41032	0.16002	0.387077	-5.44948
PC 36:6	0.0102629	0.204595	0.101878	0.918957	0.973098	-6.41284
PC 38:0	0.0322128	1.57265	0.300329	0.764243	0.930314	-6.37379
PC 38:1	-0.718962	0.162635	-3.70965	0.000269792	0.00536586	0.0867953
PC 38:3	0.118177	5.6019	1.25484	0.21102	0.439217	-5.65041
PC 38:4	0.302871	6.65029	2.7979	0.00565343	0.0404785	-2.66264
PC 38:5	0.240422	5.51534	1.67923	0.0946898	0.288307	-5.04788
PC 38:6	0.0695951	6.0889	0.508519	0.611657	0.859416	-6.29145
PC 40:2	0.168468	-0.290164	1.36707	0.173159	0.407834	-5.50768
PC 40:3	-0.00669171	0.220441	-0.063432	0.949487	0.973098	-6.41595
PC 40:4	0.54418	1.86039	4.93236	1.72112e-06	7.70199e-05	4.79214
PC 40:5	0.319157	3.43404	2.5573	0.0113003	0.0682491	-3.27052
PC 40:6	0.351304	4.50767	2.71619	0.00719032	0.047736	-2.87477
PC 42:0	-0.106157	-0.131323	-1.67628	0.0952674	0.288307	-5.05266
PC 42:1	-0.0372063	-0.537564	-0.905892	0.366098	0.612445	-6.01714
PC 42:2	-0.00450775	-0.539435	-0.0928832	0.926091	0.973098	-6.4137
PC 42:4	0.0129428	-0.564374	0.235203	0.814295	0.941947	-6.39085
PC 42:5	-0.00251852	-0.360106	-0.0474216	0.962225	0.973098	-6.41682
PC 42:6	0.0325042	-0.184583	0.393904	0.694077	0.927163	-6.34202
PC O-30:0	-0.0586217	-0.329704	-1.2762	0.203384	0.439217	-5.62417
PC O-30:2	0.0113658	-0.783207	0.504384	0.614554	0.859416	-6.2935
PC O-32:1	-0.0967393	1.48829	-0.983583	0.326525	0.578693	-5.94563
PC O-32:2	-0.00298913	-0.0715558	-0.0484468	0.961409	0.973098	-6.41677
PC O-34:0	0.108597	0.649759	1.26037	0.209024	0.439217	-5.64366
PC O-34:1	-0.0249995	3.07882	-0.243119	0.808166	0.941947	-6.389
PC O-34:2	0.0342715	3.26019	0.277869	0.781404	0.930464	-6.38014
PC O-34:3	-0.161929	2.78712	-1.23145	0.219622	0.449722	-5.67866
PC O-36:0	-0.0186332	0.325105	-0.233452	0.815653	0.941947	-6.39125
PC O-36:1	0.264107	3.00657	1.93165	0.0548359	0.192463	-4.60929
PC O-36:2	0.00354701	3.62461	0.0304687	0.975724	0.975724	-6.41747
PC O-36:3	0.231855	2.71611	2.01009	0.0457836	0.174367	-4.46096
PC O-36:4	-0.0950798	4.07286	-0.924507	0.356352	0.607322	-6.00054
PC O-36:5	0.0683895	3.50208	0.57538	0.56569	0.82324	-6.25604
PC O-38:0	0.0592754	1.04182	0.590383	0.555609	0.815197	-6.24749
PC O-38:1	-0.0387447	0.495904	-0.178952	0.858159	0.954102	-6.40225
PC O-38:2	0.728542	1.002	3.25861	0.00131839	0.0124206	-1.35959
PC O-38:3	0.00825368	2.3787	0.0516766	0.958839	0.973098	-6.41662
PC O-38:4	0.327143	3.67818	2.43374	0.0158344	0.0858896	-3.56285
PC O-38:5	-0.132311	4.08456	-1.42365	0.156126	0.38283	-5.43117
PC O-38:6	-0.0107171	2.79734	-0.102109	0.918774	0.973098	-6.41282
PC O-40:1	0.205383	0.735154	1.9596	0.0514511	0.184195	-4.55708
PC O-40:2	-0.0682256	1.25055	-0.596813	0.551317	0.815197	-6.24376
PC O-40:3	0.175246	0.817149	0.951654	0.342437	0.592689	-5.97573
PC O-40:4	-0.125247	1.62426	-0.991867	0.322477	0.577234	-5.93766
PC O-40:5	0.0429588	1.98418	0.431752	0.666393	0.896875	-6.32674
PC O-40:6	-0.241788	2.16816	-2.51796	0.0125986	0.0704732	-3.36506
PC O-42:1	0.0421344	-0.190867	0.476407	0.634311	0.880169	-6.30691
PC O-42:2	0.0175318	-0.0296749	0.238286	0.811907	0.941947	-6.39014
PC O-42:3	-0.166431	0.211335	-2.05336	0.0413567	0.168246	-4.37671
PC O-42:4	0.104966	0.272696	1.47607	0.141521	0.367133	-5.3576
PC O-42:5	-0.346569	1.35464	-4.26774	3.0643e-05	0.000914182	2.09822
PC O-44:3	0.0767159	-0.729011	2.24159	0.0261018	0.126272	-3.99035
PC O-44:4	-0.149736	-0.371083	-3.31706	0.00108297	0.0120468	-1.18151
PC O-44:5	-0.207051	1.01202	-2.28689	0.0232635	0.118976	-3.89255
PC O-44:6	-0.348553	0.542535	-4.33664	2.30617e-05	0.000825608	2.3628
Phenylalanine	-0.0709253	6.17807	-1.30771	0.192494	0.436156	-5.58467
Proline	0.0280995	7.4057	0.319902	0.749381	0.930314	-6.36785
Propionate	-0.068053	0.882647	-0.3722	0.710144	0.930314	-6.35015
Propionylcarnitine (ACar 3:0)	0.0247021	-0.483082	0.725889	0.468767	0.699244	-6.1604
Putrescine	-0.00780029	-0.800107	-0.351249	0.725777	0.930314	-6.35756
Sarcosine	0.901799	2.48644	5.56627	8.42189e-08	5.02506e-06	7.63862
Serine	-0.148881	7.00624	-2.13556	0.0339479	0.150759	-4.21195
Serotonin	-0.0105047	-0.154841	-0.119801	0.904762	0.973098	-6.4109
SM 33:1;O2 (SM 14:1-OHB)	-0.207954	2.93398	-2.10904	0.0362159	0.150759	-4.26125
SM 34:1;O2 (SM 16:0B)	0.0108088	6.84556	0.0817358	0.934941	0.973098	-6.40935
SM 34:2;O2 (SM 16:1B)	-0.100611	4.32966	-0.918206	0.359643	0.607322	-6.001
SM 35:1;O2 (SM 16:1-OHB)	-0.190327	1.94843	-2.11362	0.0358172	0.150759	-4.252
SM 36:1;O2 (SM 18:0B)	-0.242946	4.73112	-3.03907	0.00269805	0.0229977	-1.99982
SM 36:2;O2 (SM 18:1B)	-0.232654	3.58695	-2.716	0.0072004	0.047736	-2.87147
SM 38:3;O2 (SM 20:2B)	-0.287617	-0.283448	-3.75328	0.000230124	0.00514903	0.236685
SM 41:1;O2 (SM 22:1-OHB)	0.120555	3.85285	1.09405	0.275282	0.52773	-5.82879
SM 41:2;O2 (SM 22:2-OHB)	-0.316119	3.73874	-3.47798	0.000622772	0.00743175	-0.674575
SM 42:1;O2 (SM 24:0B)	-0.0254593	4.73285	-0.299083	0.765195	0.930314	-6.36886
SM 42:2;O2 (SM 24:1B)	-0.00406747	5.74874	-0.0523216	0.958326	0.973098	-6.41128
SM 43:1;O2 (SM 24:1-OHB)	-0.214852	0.611311	-2.30379	0.0222871	0.117335	-3.85126
SM 44:1;O2 (SM 26:0B)	-0.0266817	-0.649959	-0.838357	0.402855	0.643848	-6.06935
SM 44:2;O2 (SM 26:1B)	0.0111676	-0.331509	0.198206	0.84309	0.954102	-6.3934
Spermidine	0.0235323	-0.73146	1.31134	0.191266	0.436156	-5.58006
Taurine	-0.055732	6.4754	-0.448528	0.654264	0.896875	-6.31952
Taurine-conjugated BAs	0.435717	6.76991	1.26901	0.205934	0.439217	-5.63306
Taurochenodeoxycholic acid	0.393694	5.95191	1.10281	0.271454	0.52773	-5.82458
Taurocholic acid	0.349324	4.29609	1.03575	0.301584	0.556532	-5.89434
Taurodeoxycholic acid	0.586342	4.32906	1.52105	0.129848	0.352708	-5.29237
Tetradecadienylcarnitine (ACar 14:2)	-0.00624556	-0.953924	-0.841918	0.400853	0.643848	-6.07165
Tetradecanoylcarnitine (ACar 14:0)	0.00513239	-0.944096	0.7542	0.451628	0.696909	-6.13995
Tetradecenoylcarnitine (ACar 14:1	0.00100655	-0.845506	0.0602042	0.952054	0.973098	-6.41615
Threonine	0.0983537	6.79476	1.25786	0.209929	0.439217	-5.64673
total bile acids	0.305942	10.5789	1.05864	0.29106	0.542705	-5.87102
total conjugated primary BAs	0.324814	9.32423	0.947869	0.344356	0.592689	-5.97923
total conjugated secondary BAs	0.529951	8.02187	1.64531	0.101497	0.293033	-5.10229
total primary BAs	0.179543	9.80153	0.547646	0.584554	0.837082	-6.27125
total SCFAs	0.0591717	7.25913	0.315582	0.752653	0.930314	-6.36919
total secondary BAs	0.541346	9.05546	1.9716	0.0500529	0.182846	-4.53444
total unconjugated BAs	0.119973	8.77414	0.442084	0.658912	0.896875	-6.32232
total unconjugated primary BAs	-0.193414	7.31701	-0.556646	0.5784	0.834948	-6.2664
total unconjugated secondary BAs	0.395127	7.81647	1.46748	0.143837	0.367812	-5.36982
totalCA/totalCDCA	-0.0601227	-0.456486	-0.889006	0.375082	0.614241	-6.03192
Tryptophan	-0.0291663	5.89055	-0.433032	0.665465	0.896875	-6.32619
Tyrosine	0.099375	6.04406	1.29133	0.1981	0.439217	-5.60533
Ursodeoxycholic acid	0.145665	4.40746	0.306137	0.759823	0.930314	-6.37207
Valerylcarnitine (ACar 5:0)	-0.0579841	-0.79664	-1.52571	0.128682	0.352708	-5.2855
Valine	0.100177	7.65459	1.90172	0.0586649	0.201943	-4.66438
Aannotation of PC/PC O- species assumes even numbered carbon chains (Liebisch et al. J Lipid Res. 2020 Dec;61(12):1539-1555)
Aannotation of SM species assumes a sphingoid base with two hydroxyl groups (Liebisch et al. J Lipid Res. 2020 Dec;61(12):1539-1555)
Bannotation according to Biocrates p180 Kit

## Sheet: Table S5
Supplemental Table 5: Linear model analysis in MASLD patients (n=96) to identify metabolites differential associated with lean and obese MASLD
Metabolite nameA	logFC (obese MASLD vs. lean MASLD)	AveExpr	t	P.Value	adj.P.Val	B
Acetate	-0.638888	7.22827	-3.53014	0.000516902	0.00402284	-0.436362
Acetylcarnitine (ACar 2:0)	-0.0206631	2.83571	-0.180155	0.857216	0.892102	-6.28812
Acetylornithine	0.135074	0.368806	0.961723	0.337366	0.502103	-5.85542
Alanine	0.327478	8.54067	4.70263	4.81841e-06	0.000107812	3.86583
alpha-Aminoadipic acid	0.0342797	0.176903	0.447968	0.654668	0.760945	-6.2064
Arginine	-0.247355	6.97721	-3.91413	0.000124876	0.00109658	0.858698
Asparagine	-0.00111239	5.38442	-0.0172177	0.98628	0.98628	-6.30375
Aspartate	-0.0739239	4.5927	-0.696012	0.48724	0.62997	-6.06873
Asymmetric dimethylarginine	-0.333322	-0.308314	-5.99051	9.75876e-09	1.1917e-06	9.67555
Butyrate	0.275259	0.268616	3.23179	0.00144164	0.00965168	-1.36137
Butyrylcarnitine (ACar 4:0)	0.0566448	-0.710852	1.74098	0.0832469	0.220801	-4.84223
CA/CDCA	-0.036204	-0.0341863	-0.329401	0.742202	0.825841	-6.25117
Carnitine	0.112145	5.31556	1.47337	0.142245	0.289339	-5.2547
Chenodeoxycholic acid	0.525164	6.54364	1.60777	0.109485	0.257867	-5.05591
Cholic acid	0.352375	5.81894	0.950003	0.343273	0.503655	-5.86626
Citrulline	0.149267	4.98947	1.49853	0.135594	0.283171	-5.21878
Creatinine	0.0415293	6.09884	0.587555	0.557503	0.678864	-6.13625
Decanoylcarnitine (ACar 10:0)	-0.0256948	-0.597593	-0.546336	0.585452	0.69864	-6.15892
Decenoylcarnitine (ACar 10:1)	-0.010648	-0.824798	-0.474084	0.635964	0.748932	-6.19471
Deoxycholic acid	0.639325	7.08203	1.55039	0.122651	0.274431	-5.14285
Dimethylarginine	0.0482971	0.191265	0.881856	0.378928	0.53408	-5.92667
Dodecanoylcarnitine (ACar 12:0)	-0.0331216	-0.846525	-1.8	0.0733888	0.202101	-4.74229
Glutamate	-0.14797	6.4042	-1.24021	0.216371	0.391216	-5.55927
Glutamine	-0.0856176	9.10816	-1.36432	0.174022	0.338587	-5.40355
Glycine	-0.169461	8.05972	-2.36618	0.0189417	0.0721396	-3.6217
Glycine-conjugated BAs	0.345994	9.65881	1.09117	0.27653	0.44999	-5.72697
Glycochenodeoxycholic acid	0.28221	8.73727	0.828583	0.408342	0.566613	-5.97079
Glycocholic acid	0.257815	6.67125	0.803143	0.422859	0.577799	-5.99089
Glycodeoxycholic acid	0.413768	7.08795	1.21117	0.22728	0.406831	-5.59361
Glycolithocholic acid	0.385301	3.37408	1.13652	0.257116	0.439215	-5.67817
Glycoursodeoxycholic acid	0.460581	5.76395	1.26997	0.205591	0.383342	-5.52326
Hexadecanoylcarnitine (ACar 16:0)	0.00464471	-0.842833	0.462303	0.644374	0.753875	-6.20007
Histidine	-0.126103	6.36335	-2.5632	0.0111161	0.0510201	-3.16423
Hydroxyhexadecanoylcarnitine (ACar 16:0-OH)	-0.00312148	-0.987596	-0.676896	0.499265	0.632367	-6.08145
Isobutyrate	-1.31126	-0.284342	-5.37163	2.1846e-07	9.7761e-06	6.75492
Isoleucine	0.187451	6.11578	2.69529	0.00763969	0.0369596	-2.83843
Kynurenine	0.167565	1.63394	2.17611	0.0307353	0.107875	-4.03028
Leucine	0.168956	7.21004	2.35134	0.019692	0.0734348	-3.65476
Lithocholic acid	0.206339	4.52283	1.24034	0.216323	0.391216	-5.55912
Lysine	-0.327902	7.59909	-5.55527	8.89343e-08	5.30642e-06	7.59787
Lyso PC 16:0	-0.299736	6.95984	-2.81912	0.00530918	0.0285963	-2.51956
Lyso PC 16:1	-0.137121	1.88683	-1.17437	0.241668	0.419986	-5.63595
Lyso PC 17:0	-0.156906	1.19478	-1.58592	0.114366	0.262456	-5.08938
Lyso PC 18:0	-0.0898946	4.9304	-0.581034	0.561884	0.679576	-6.13994
Lyso PC 18:1	-0.342539	4.45284	-2.47544	0.0141545	0.0603253	-3.37241
Lyso PC 18:2	-0.222916	4.79633	-1.73854	0.083683	0.220801	-4.8463
Lyso PC 20:3	0.130143	1.27325	1.18043	0.239259	0.419877	-5.62907
Lyso PC 20:4	-0.141518	2.7942	-1.08296	0.280154	0.45068	-5.73558
Lyso PC 24:0	-0.00778197	-0.725466	-0.268961	0.788242	0.859133	-6.26873
Lyso PC 26:0	0.0148797	-0.493873	0.219762	0.826285	0.875553	-6.28042
Lyso PC 26:1	0.0546996	-0.78005	1.8747	0.062319	0.174299	-4.61121
Lyso PC 28:0	0.0232053	-0.498552	0.357666	0.720978	0.816804	-6.24173
Lyso PC 28:1	0.0127185	-0.214314	0.220411	0.82578	0.875553	-6.28028
Methionine	0.243807	4.35991	3.22884	0.00145584	0.00965168	-1.37016
Methionine sulfoxide	-0.810861	0.619061	-4.40904	1.70853e-05	0.000235251	2.69309
Nonaylcarnitine (ACar 9:0)	0.0112923	-0.934134	1.5027	0.134514	0.283171	-5.21276
Octadecadienylcarnitine (ACar 18:2)	-0.00520609	-0.930658	-0.740516	0.459867	0.60975	-6.03774
Octadecanoylcarnitine (ACar 18:0)	-0.00975685	-0.92165	-1.50482	0.133968	0.283171	-5.20969
Octadecenoylcarnitine (ACar 18:1)	-0.00856243	-0.80446	-0.552783	0.581038	0.698025	-6.15549
Octanoylcarnitine (ACar 8:0)	-0.0608377	-0.760385	-1.7169	0.0875672	0.220801	-4.88207
Ornithine	-0.105865	6.21227	-1.26314	0.208029	0.383889	-5.5316
PC 24:0	-0.00731339	-0.820227	-0.264153	0.791938	0.859133	-6.26998
PC 28:1	0.136005	1.73115	1.72044	0.0869203	0.220801	-4.87624
PC 30:0	0.164905	2.1379	1.45099	0.148371	0.298409	-5.28616
PC 32:0	-0.094035	3.70504	-1.05942	0.290704	0.460495	-5.75995
PC 32:1	0.230562	3.95057	1.27674	0.203195	0.383342	-5.51495
PC 32:2	0.291728	1.86206	1.91915	0.0564091	0.163094	-4.53074
PC 32:3	0.0941255	-0.382665	2.02703	0.0440044	0.138189	-4.32794
PC 34:1	-0.135364	7.54226	-1.50898	0.132904	0.283171	-5.20368
PC 34:2	0.126397	8.29315	1.59328	0.112698	0.261987	-5.07815
PC 34:3	-0.0663975	4.01822	-0.622371	0.534417	0.659728	-6.11581
PC 34:4	0.259272	0.972804	2.19736	0.0291593	0.10439	-3.98622
PC 36:0	-0.644379	1.50526	-4.65867	5.84395e-06	0.00011623	3.68643
PC 36:1	0.182424	5.44085	1.3907	0.165882	0.329922	-5.36856
PC 36:2	0.120982	7.63396	1.37682	0.170128	0.334648	-5.38705
PC 36:3	0.221504	6.90285	2.4024	0.0172147	0.0669875	-3.54018
PC 36:4	-0.0171413	7.47357	-0.191355	0.848445	0.888138	-6.28609
PC 36:5	-0.171101	4.56732	-1.04535	0.29714	0.466562	-5.77426
PC 36:6	-0.15031	0.204595	-1.55907	0.120582	0.273217	-5.12989
PC 38:0	-0.0368024	1.57265	-0.358517	0.72034	0.816804	-6.24144
PC 38:1	-1.10003	0.162635	-5.93058	1.33151e-08	1.1917e-06	9.38301
PC 38:3	0.320147	5.6019	3.552	0.00047818	0.00389065	-0.365755
PC 38:4	0.256486	6.65029	2.47574	0.0141387	0.0603253	-3.37156
PC 38:5	-0.00702767	5.51534	-0.0512878	0.959148	0.964537	-6.30261
PC 38:6	-0.144986	6.0889	-1.10693	0.269673	0.446788	-5.71023
PC 40:2	-0.467355	-0.290164	-3.96265	0.000103541	0.000975466	1.03047
PC 40:3	-0.496575	0.220441	-4.91838	1.83427e-06	5.47223e-05	4.76532
PC 40:4	0.278547	1.86039	2.63801	0.00900458	0.0424163	-2.98158
PC 40:5	0.202758	3.43404	1.69755	0.0911702	0.226659	-4.91371
PC 40:6	0.302537	4.50767	2.44411	0.0153995	0.0626479	-3.44485
PC 42:0	-0.0905597	-0.131323	-1.49416	0.13673	0.283171	-5.22505
PC 42:1	-0.0594854	-0.537564	-1.51334	0.131794	0.283171	-5.19735
PC 42:2	-0.135977	-0.539435	-2.92758	0.00381751	0.0227778	-2.22887
PC 42:4	-0.215145	-0.564374	-4.08519	6.40118e-05	0.000636561	1.47226
PC 42:5	-0.097514	-0.360106	-1.9185	0.0564907	0.163094	-4.53191
PC 42:6	-0.00962871	-0.184583	-0.121923	0.903084	0.923726	-6.29666
PC O-30:0	0.00685829	-0.329704	0.156007	0.876187	0.901365	-6.29206
PC O-30:2	-0.0209328	-0.783207	-0.970628	0.332922	0.502103	-5.84709
PC O-32:1	-0.0746976	1.48829	-0.793561	0.428405	0.580943	-5.99831
PC O-32:2	-0.0120309	-0.0715558	-0.203743	0.838764	0.883169	-6.28372
PC O-34:0	0.0642869	0.649759	0.779592	0.436565	0.587558	-6.00895
PC O-34:1	-0.0215822	3.07882	-0.219305	0.826639	0.875553	-6.28052
PC O-34:2	0.152221	3.26019	1.28958	0.198706	0.382455	-5.49907
PC O-34:3	-0.141898	2.78712	-1.12754	0.260883	0.440547	-5.68799
PC O-36:0	-0.184132	0.325105	-2.41049	0.0168487	0.0669875	-3.52182
PC O-36:1	-0.299125	3.00657	-2.28594	0.02332	0.0851893	-3.79813
PC O-36:2	-0.0473223	3.62461	-0.42474	0.671489	0.775461	-6.21624
PC O-36:3	0.280769	2.71611	2.54339	0.0117448	0.0525579	-3.21177
PC O-36:4	0.0159497	4.07286	0.162047	0.871435	0.901365	-6.29113
PC O-36:5	0.104264	3.50208	0.916571	0.360487	0.524611	-5.89645
PC O-38:0	-0.207549	1.04182	-2.15996	0.0319823	0.110093	-4.06351
PC O-38:1	-0.907813	0.495904	-4.38115	1.91586e-05	0.000244956	2.5853
PC O-38:2	-0.357641	1.002	-1.67144	0.0962201	0.232749	-4.95583
PC O-38:3	-0.634588	2.3787	-4.15149	4.91228e-05	0.000549561	1.71597
PC O-38:4	0.141895	3.67818	1.10298	0.271379	0.446788	-5.71445
PC O-38:5	0.0292288	4.08456	0.328615	0.742796	0.825841	-6.25142
PC O-38:6	0.120123	2.79734	1.19585	0.233189	0.413275	-5.61139
PC O-40:1	-0.0971223	0.735154	-0.968248	0.334106	0.502103	-5.84933
PC O-40:2	-0.333932	1.25055	-3.05221	0.00258451	0.0159526	-1.88286
PC O-40:3	-0.720062	0.817149	-4.0857	6.38827e-05	0.000636561	1.47411
PC O-40:4	-0.556647	1.62426	-4.60609	7.34791e-06	0.000131528	3.47368
PC O-40:5	-0.428651	1.98418	-4.50144	1.15266e-05	0.000172011	3.0559
PC O-40:6	-0.191955	2.16816	-2.08871	0.0380165	0.123726	-4.20723
PC O-42:1	-0.261416	-0.190867	-3.08844	0.00230209	0.0147169	-1.77981
PC O-42:2	-0.190102	-0.0296749	-2.69976	0.00754151	0.0369596	-2.82714
PC O-42:3	-0.394235	0.211335	-5.0822	8.63075e-07	3.08981e-05	5.46913
PC O-42:4	-0.0867095	0.272696	-1.27406	0.204141	0.383342	-5.51825
PC O-42:5	-0.367064	1.35464	-4.72298	4.40472e-06	0.000107812	3.94932
PC O-44:3	-0.0700225	-0.729011	-2.13783	0.0337608	0.114022	-4.10863
PC O-44:4	-0.0915115	-0.371083	-2.11821	0.0354091	0.117375	-4.14829
PC O-44:5	0.0251237	1.01202	0.289945	0.772163	0.847958	-6.26304
PC O-44:6	-0.0508595	0.542535	-0.661184	0.509266	0.637473	-6.09165
Phenylalanine	0.0525222	6.17807	1.01186	0.312846	0.482754	-5.80757
Proline	0.165866	7.4057	1.97306	0.0498848	0.153041	-4.43072
Propionate	-0.501633	0.882647	-2.86669	0.00459819	0.0257211	-2.39314
Propionylcarnitine (ACar 3:0)	0.135983	-0.483082	4.17528	4.46355e-05	0.000532651	1.80423
Putrescine	-0.0368544	-0.800107	-1.73404	0.0844729	0.220801	-4.85376
Sarcosine	0.697946	2.48644	4.50134	1.15315e-05	0.000172011	3.0555
Serine	-0.0734861	7.00624	-1.1014	0.272066	0.446788	-5.71613
Serotonin	0.00876893	-0.154841	0.104493	0.916884	0.932513	-6.29858
SM 33:1;O2 (SM 14:1-OHB)	0.0646834	2.93398	0.689196	0.491518	0.62997	-6.0733
SM 34:1;O2 (SM 16:0B)	-0.0626419	6.84556	-0.497662	0.619282	0.734116	-6.18358
SM 34:2;O2 (SM 16:1B)	0.0615254	4.32966	0.589904	0.555937	0.678864	-6.1349
SM 35:1;O2 (SM 16:1-OHB)	-0.00702031	1.94843	-0.0819061	0.934805	0.945368	-6.30063
SM 36:1;O2 (SM 18:0B)	-0.0675899	4.73112	-0.888271	0.375488	0.533431	-5.92116
SM 36:2;O2 (SM 18:1B)	0.0247502	3.58695	0.30355	0.761794	0.841735	-6.25911
SM 38:3;O2 (SM 20:2B)	-0.209712	-0.283448	-2.87509	0.00448713	0.0257211	-2.3713
SM 41:1;O2 (SM 22:1-OHB)	0.206452	3.85285	1.96834	0.0504436	0.153041	-4.43967
SM 41:2;O2 (SM 22:2-OHB)	0.0539049	3.73874	0.623072	0.533964	0.659728	-6.11538
SM 42:1;O2 (SM 24:0B)	0.0610014	4.73285	0.752868	0.452436	0.604373	-6.02879
SM 42:2;O2 (SM 24:1B)	0.141098	5.74874	1.90682	0.0580117	0.164827	-4.5533
SM 43:1;O2 (SM 24:1-OHB)	-0.0802315	0.611311	-0.903815	0.367207	0.530081	-5.90768
SM 44:1;O2 (SM 26:0B)	0.0209557	-0.649959	0.691754	0.489914	0.62997	-6.07158
SM 44:2;O2 (SM 26:1B)	0.110304	-0.331509	2.05673	0.0410419	0.131187	-4.27038
Spermidine	0.0194976	-0.73146	1.13527	0.25764	0.439215	-5.67955
Taurine	0.0416382	6.4754	0.350141	0.726606	0.818003	-6.24432
Taurine-conjugated BAs	0.225844	6.76991	0.687279	0.492714	0.62997	-6.07458
Taurochenodeoxycholic acid	0.136904	5.95191	0.400702	0.689073	0.790667	-6.22588
Taurocholic acid	0.30911	4.29609	0.957653	0.33941	0.502103	-5.8592
Taurodeoxycholic acid	0.331204	4.32906	0.897748	0.370414	0.530433	-5.91298
Tetradecadienylcarnitine (ACar 14:2)	-0.00598879	-0.953924	-0.843535	0.399951	0.559306	-5.95868
Tetradecanoylcarnitine (ACar 14:0)	0.00149209	-0.944096	0.229101	0.819028	0.875553	-6.27838
Tetradecenoylcarnitine (ACar 14:1	-0.0107706	-0.845506	-0.673127	0.501654	0.632367	-6.08392
Threonine	0.146133	6.79476	1.95279	0.0522586	0.155905	-4.46863
total bile acids	0.456097	10.5789	1.64904	0.100732	0.240413	-4.99147
total conjugated primary BAs	0.264474	9.32423	0.806422	0.420971	0.577799	-5.98834
total conjugated secondary BAs	0.529235	8.02187	1.71683	0.0875801	0.220801	-4.88219
total primary BAs	0.338492	9.80153	1.07881	0.28199	0.45068	-5.73992
total SCFAs	-0.630138	7.25913	-3.51155	0.000552121	0.0041179	-0.496093
total secondary BAs	0.645686	9.05546	2.45715	0.0148682	0.0618932	-3.41475
total unconjugated BAs	0.708424	8.77414	2.7276	0.00695512	0.0355705	-2.75644
total unconjugated primary BAs	0.495724	7.31701	1.49073	0.137631	0.283171	-5.22999
total unconjugated secondary BAs	0.72445	7.81647	2.81133	0.0054317	0.0285963	-2.53974
totalCA/totalCDCA	0.0456322	-0.456486	0.705023	0.481627	0.62997	-6.06261
Tryptophan	0.0644279	5.89055	0.999489	0.318782	0.487709	-5.8196
Tyrosine	0.287706	6.04406	3.90639	0.000128649	0.00109658	0.831432
Ursodeoxycholic acid	0.762576	4.40746	1.6746	0.0955977	0.232749	-4.95077
Valerylcarnitine (ACar 5:0)	0.037488	-0.79664	1.03067	0.303955	0.473113	-5.78899
Valine	0.169587	7.65459	3.36386	0.000923366	0.0066113	-0.960818
Aannotation of PC/PC O- species assumes even numbered carbon chains (Liebisch et al. J Lipid Res. 2020 Dec;61(12):1539-1555)
Aannotation of SM species assumes a sphingoid base with two hydroxyl groups (Liebisch et al. J Lipid Res. 2020 Dec;61(12):1539-1555)
Bannotation according to Biocrates p180 Kit

## Sheet: Table S6
Supplemental Table 6: Median AUCs and min./max. percentages for MASLD vs. healthy prediction in lean and obese subgroups
	lean only	obese only
Met only	85.3 [79.7,89.7]	81.1 [76.2,85.5]
Met, BMI & gender	86.5 [80.6,89.5]	85.6 [81.2,89.6]
BMI & gender	58.4 [49.6,63.5]	61.8 [52.1,66.9]
