# Supplementary material for: Circulating metabolite signatures indicate differential gut-liver crosstalk in lean and obese MASLD
Source: JCI Insight. 2025 Mar 18;10(8):e180943. doi: 10.1172/jci.insight.180943 (PMC12016937; doi:10.1172/jci.insight.180943)
Supplement: Supporting data values [file jciinsight-10-180943-s009.xlsx]

## Sheet: Table 1
Group	age	gender.1m.2f	BMI	Waist	Hip	ALT	AST	FIB4	GGT	Cholesterin	HDL.C	LDL.C	TG	Fast.glucose	OGTT.1h	OGTT.2h	HbA1c	fasting.Insulin	HOMA	NFS	IL6	TNFa	Leptin	Adiponektin
lean healthy	62	2	22.1			17	31	2.04	20	201	60	122	53	92							1.5	6.45	5.1	15.193
lean healthy	73	1	17.99			9	13		35		49	71	86	94							212	30.6	0.6	12.82
lean healthy	70	1	22.65			37	24	1.28	25	216	53	152	76	91							3.47	5.7	12.4
lean healthy	67	1	22.79			10	20	2.04	11	244	56	167	151	85							36.82	12.5	31.9
lean healthy	67	2	21.71			17	25	1.71	41	276	86	174	94	87	155	128					2.75	5.03	7.9	18.242
lean healthy	53	2	23.94			21	20	0.9	11	173	95	80	60	83							2.76	6.07	10.5	18.885
lean healthy	55	2	23.12	82		15	11	0.73	20	215	91	124	55	84	114	106					1.58	2.01	6.3	15.739
lean healthy	68	1	22.21			13	17	1.42	32	201	69	129	87	104	115	115					1.92	6.27	2
lean healthy	52	1	25.16	95	98	17	18	0.97	15	193	63	124	109	100	124	122	5.17	5.4	1.33	-2.502	2.92	6.35	2.6	13.04
lean healthy	60	1	24.3	95	100	20	15	0.93	20	180	78	102	61	90	137	82	5.53	3.3	0.73	-2.184	2.79	8.26	4.6	15.298
lean healthy	66	1	20.5	83	102	37	37	2.03	58	236	94	141	115	88	158	113	5.08	5.3	1.15	-1.926	2.86	2.01	1.8	8.896
lean healthy	55	2	23.34	89	96	17	19		16		62	101	109	91			5.35							10.153
lean healthy	55	2	23.38	82	102	10	13	0.61	13	239	61	162	109	107	170	122	5.52	12.9	3.41	-3.046	3.14	8.39	6.6	11.094
lean healthy	59	2	24.44			18	21	1.16	20	249	90	148	84	93	149	109	5.43	3.5	0.8	-2.288	1.92	7.28	4.3	12.934
lean healthy	53	2	21.45	86	94	16	21	1.41	9	243	89	149	76	89	113	100	5.55	6.3	1.38	-1.923	3.35	4.34	21.9	13.778
lean healthy	65	1	22.04	95	104	48	40	1.72	41	285	78	194	117	81	166	130	5.38	6.3	1.26	-2.234	3.93	7.73	9.1
lean healthy	60	1	24.62	88	97	11	14	1.14	21	238	92	144	51	107	224	92	5.37	3.5	0.92	-0.951	2.28	11.06	2.3	25.283
lean healthy	51	1	22.72	92	94	15	17	0.97	11	207	53	145	63	94	122	136	5.98	4.5	1.04	-2.879	2.57	5.37	5.3	10.743
lean healthy	69	1	23.67	90	103	13	26	2.36	20	217	40	159	142	94	125	116	5.81	1.9	0.44	-0.789	1.8	10.7	13
lean healthy	51	2	22.68	83	92	9	13	0.68	8	164	73	85	45	92	116	107	5.77	3.3	0.75	-3.667	3.5	6.81	4.7	10.222
lean healthy	64	2	24.09	92	100	21	16		11		71	105	61	104			5.7				2.56	7.43	20.3	10.866
lean healthy	71	2	22.81	94	97	17	22	1.43	13	218	88	129	70	87	137	80	5.82	2	0.43	-2.3	5.05	9.46	2.7	25.67
lean healthy	69	2	24.8	84	101	36	33	1.39	25	176	68	87	102	85			5.58	5.6	1.18		3.13	11.6	4.8	17.427
lean healthy	62	2	23.53	80	96	17	22	1.81	7	225	89	117	42	101	96	120	6.12	6.3	1.57	0.115	4.03	7.26	6.2	13.247
lean healthy	56	2	20.07	79	91	13	17		34		67	97	175	91			5.8	5.1	1.15					19.036
lean healthy	51	1	22.16	83	98	29	22	1.22	12	192	58	131	55	100	124	117	6.04	6.5	1.6	-2.039	2.06	5.89	1.7	9.727
lean healthy	59	1	23.36	90	95	24	38	1.75	27	167	108	50	110	93	94	59	5.8	4.5	1.03	-2.324	2.63	2.01	3.7	17.491
lean healthy	43	1	22.68	87	89	23	23		24		43	224	155	91			5.71	5.2	1.17		2.49	5.96	3.2	6.613
lean healthy	53	2	24.61	87	98	14	17	1.02	10	198	81	108	49	80			5.56	1.9	0.38		2.61	4.16	3	16.83
lean healthy	54	2	21.83	87	92	8	13	1.01	8	267	73	165	123	81	84	104	5.36	4.3	0.86	-1.867	2.25	5.97	8.6	11.483
lean healthy	57	2	20.45	78	89	13	21	1.77	11	203	73	127	64	88	191	134	5.52	3	0.65	-1.321	2.77	4.64	2	13.987
lean healthy	72	2	24.22	87	99	28	23		17		58	157	119	29			5.6	9.1	1.78		3.71	7.05	9.8	14.476
lean healthy	70	2	17.65	68	92	20	23	1.28	23	249	91	120	69	95	173	125	5.7	5.4	1.27	-2.935	4.75	7.83	0.6	26.807
lean healthy	51	2	24.8	94	100	18	20	0.87	13	294	44	210	207	89	112	99	5.1	7.9	1.74	-2.557	7.96	7.75	13.1	13.126
lean healthy	44	2	18.13	72	92	16	19	0.61	10	219	88	100	88	88	109	115	4.7	4.7	1.02	-4.285	1.6	6.46	3.2	17.041
lean healthy	77	1	19.16	86	95	12	18		17		66	105	70	93							20.4	10.8	4	11.064
lean healthy	70	2	16.77	79	86	14	21	1.36	21	211	63	130	81	106	226	142	5.9	3.5	0.92	-1.547	2.11	7.83	0.6	13.851
lean healthy	66	1	22.6	100	91	21	21	1.41	56	259	63	170	140	99	199	126	5.7	4.8	1.17	-1.852	9.3	8.18	2.6	6.559
lean healthy	72	2	23.83	100	96	19	16		30		56	182	233	98							9.45	7.55	15.3	13.492
lean healthy	56	1	25.18	99	103	38	22	0.61	38	181	35	113	161	104	136	124	5.6	5	1.28	-2.332	3.57	10	3.5	8.755
lean healthy	53	2	22.15	79	97	18	20	1.24	12	241	90	128	56	96	161	97	5.1	4.3	1.02	-1.968	1.75	7.84	8.2	16.819
lean healthy	69	2	16.96	87	90	35	28	1.14	12	227	59	149	87	93			5.2	2.4	0.55		4.36	12.8	24.4	16.054
lean healthy	47	2	17.19	65	82	9	12	0.62	9	200	58	128	75	89	92	96	4.6	4.1	0.9	-3.854	1.54	6.69	0.6	11.284
lean healthy	45	2	22.15	85	98	16	17		11		67	152	54	94			4.7	5.9	1.37		7.05	7.27	1.2	13.728
lean healthy	63	2	24.98	82	108	31	27	1.12	29	222	62	146	76	92	155	98	5.2	7.6	1.73	-2.402	6.52	5.11	13	16.138
lean healthy	40	1	19.54	75	88	23	31	0.76	17	266	89	153	70	85	98	107	4.5	2.5	0.52	-4.882	1.92	5.91	0.6	19.193
lean healthy	53	2	22.83	88	93	21	21	0.79	19	208	66	117	103	98	120	110	5.3	9	2.18	-3.623	1.81	4.41	8.8	13.785
lean healthy	51	1	24.81	98	97	33	28	1.6	62	314	30	78	1074	108	175	136	5.2	13.3	3.55	-0.426	2.58	8.79	5	7.711
lean healthy	51	2	21.22	72	91	15	18	1.15	12	289	63	202	113	91	125	82	5.2	3.1	0.7	-2.447	2.49	7.58	4.7	10.984
lean healthy	52	2	21.88	75	89	15	19	1.49	20	305	131	136	70	87	140	101	5.1	3.9	0.84	-1.824	2.5	6.15	3.1	17.206
lean healthy	78	2	23.5	89	91	17	21	1.08	17	272	88	156	68	99	229	126	5.4	5.3	1.3	-3.196	4.4	7.09	3.9	14.073
lean healthy	34	1	19.94	81	89	15	21	0.95	11	240	64	145	105	81	98	74	4.5	3.3	0.66	-2.724	3.09	5.94	0.6	9.341
lean healthy	68	1	21	96	96	11	20		31		48	105	46	85			5.5	2.6						9.632
lean healthy	52	2	21.77	82	89	14	17	0.88	30	227	83	119	76	84	141	98	5.2	3.2	0.66	-2.796	3.82	5.51	8.7	10.548
lean healthy	53	2	24.31	97	105	18	20	0.8	51	297	49	205	299	90	129	128	5.9	8	1.78	-3.249	3.18	6.97	18	14.441
lean healthy	51	2	22.57	88	98	11	16	1.11	23	231	74	145	69	82	117	120	4.6	5.9	1.19	-2.094	8.26	6.55	10.3	22.366
lean healthy	47	2	22.69	80	101	5	12	1.11	11	224	71	127	105	95	141	91	4.9	6.4	1.5	-1.257	1.97	11.6	11.2	12.187
lean healthy	54	2	22.86	84	97	18	17	0.91	28	215	72	112	86	83	87	89	5.1	4.7	0.96	-2.624	2.88	4.86	8.7	18.178
lean healthy	76	2	24.03	95	103	32	25	1.55	44	226	48	128	207	104	215	130	5.5	5.6	1.44	-0.587	3.1	6.4	9.9	12.886
lean healthy	68	2	22.68	88	92	23	38	1.8	33	282	78	175	98	100			5.4	4.6	1.14		5.29	7.22	11.8	14.014
lean healthy	55	2	21.16	85	90	15	19	1.27	11	272	59	193	102	87	158	102	5.6	6.3	1.35	-1.828	5.86	7.85	5	23.196
lean MASLD	53	1	21.78			30	35	1.41	61	228	66	147	73	97							1.5	4.27	0.6	9.676
lean MASLD	61	1	24.86			18	15	1.33	27	226	38	167	139	91							1.58	7.86	3.1	5.091
lean MASLD	68	1	23.46			20	27	2.49	31	307	40	231	258	98							3.16	7.72	2.3
lean MASLD	75	2	24.44			21	24	2.38	20	190	58	111	138	187			7.45				1.5	5.06	11.1	8.303
lean MASLD	51	2	21.87			293	184	5.08	217	151	36	86	91	92							1.67	10.7	2.6	10.799
lean MASLD	64	1	23.72			29	27	1.96	45	242	52	171	172	110							1.5	2.01	5.3	9.599
lean MASLD	59	1	23.39			20	44	2.16	20	169	73	94	44	88							1.61	5.25	0.6	11.958
lean MASLD	57	2	24.46			31	31	1.87	18	220	73	134	87	90							1.5	5.99	11.8	13.932
lean MASLD	61	1	24.58			10	13	0.88	21	199	46	131	145	103							2.17	7.82	6.5	10.417
lean MASLD	54	2	23.15			21	22	1.15	26	190	48	128	86	83							1.5	4.54	13.3	6.831
lean MASLD	67	2	22.83			17	16	1.09	26	345	83	243	92	89							1.5	5.03	7.8	9.884
lean MASLD	55	1	21.88			71	113	3.53	688	305	66	183	353	123						-0.758	6.09	6.69	5.4	6.779
lean MASLD	64	2	22.84			24	31	1.81	22	272	61	176	265	105							1.5	4.87	14.6	8.602
lean MASLD	64	1	24.76			16	22	1.77	9	219	53	148	113	96							1.5	6.38	4	12.915
lean MASLD	52	1	23.77			32	29	0.98	31	137	47	78	57	98							1.69	9.31	3.7	10.429
lean MASLD	69	2	22.99			15	20	2.21	44	208	53	132	155	98							2.44	2.01	12.9	7.709
lean MASLD	61	2	25.51	90		28	21	1.03	35	361	76	255	183	98							1.5	6.56	11.2	10.809
lean MASLD	39	2	18.83			11	13	0.63	10	170	60	99	65	80							1.5	5.66	3.2	9.866
lean MASLD	51	1	22.47			23	18	0.86	16	267	51	194	119	94							1.5	5.73	4.9	7.311
lean MASLD	68	1	25.01			65	35	1.34	45	159	44	80	208	99							3.59	5.18	3.7	4.037
lean MASLD	50	1	22.34			36	23	1.14	34	177	52	116	122	94							1.5	6.23	5.6	7.216
lean MASLD	57	2	17.44			18	18	1.05	16	190	93	95	48	90	193	99					1.5	4.02	1.8	12.988
lean MASLD	50	1	24.78	98		48	36	1.26	82	214	40	123	431	95							1.5	5.09	2.1	6.397
lean MASLD	70	1	24.45	110	110	14	19	1.92	22	183	53	112	117	132	170	152					1.5	5.35	10.2	9.372
lean MASLD	73	1	23.36	94	105	22	24	2.15	52	162	51	102	72	139	254	193	6.47				1.5	6.73	5.7	8.608
lean MASLD	55	2	22.72	87	94	21	23	1.99	48	219	43	147	196	76	160	126					1.5	5.72	11.2	11.031
lean MASLD	67	1	23.14	95	93	5	12	1.43	11	199	36	136	201	92	175	207					5.22	8.24	1.3
lean MASLD	69	2	23.88	75	105	21	27	1.51	32	236	109	127	48	97	173	120					1.5	6.94	11.1	4.559
lean MASLD	60	2	20.17			16	20	1.26	11	204	57	140	106	86	253	58	6.36			-2.229	1.5	6.17	3.4	15.575
lean MASLD	56	1	24.49			64	44	1.26	104	300	79	225	136	122			7.62			-1.885	1.56	6.55	3.6	13.629
lean MASLD	58	2	21.56	75	93	44	83	7.72	126	164	63	111	45	102	293	309	5.46			1.442	2.82	6.2	10.5	6.87
lean MASLD	61	2	22.96	80	93	36	28	1.04	24	219	69	143	84	94	204	144	5.7			-3.165	1.5	6.96	6.1	9.873
lean MASLD	64	1	19.61	94	87	36	59	2.98	123	200	88	99	94	92	161	128	5.08				12.19	18	2.8	10.602
lean MASLD	68	2	25.86	90		19	13	0.87	18	267	65	181	121	128			5.57			-1.242	8.83	6.04	17.7	7.367
lean MASLD	64	1	22.79	97	100	22	18	1.3	16	159	66	85	95	109	144	126	5.46	8.9	2.4	-0.741	6.11	19.6	16.9
lean MASLD	68	2	22.49	94	103	12	18	1.35	18	197	66	130	65	101	167	116	5.48	4.7	1.17	-1.076	3.53	7.77	5.8	18.707
lean MASLD	66	2	22.94	89	102	13	17	1.06	18	280	59	204	97	96	144	128	5.69	5.4	1.28	-2.504	4.55	5.86	16.6	11.048
lean MASLD	55	1	24.69	97	96	32	23	1.41	17	212	56	139	126	94	200	98	5.4	15.9	3.69	-1.749	2.6	6.29	5.4	9.365
lean MASLD	50	2	24.77	91	98	11	11	0.83	11	293	64	205	104	88	120	113	5	8.2	1.78	-1.719	8.45	6.17	14.7	13.298
lean MASLD	57	2	25.39	94	102	26	27	0.98	41	276	49	138	485	99	236	115	5.7	3.3	0.81	-3.034	4.06	9.45	6.8	10.924
lean MASLD	72	1	24.34	88	95	12	16	1.86	15	140	46	76	49	88	252	255	5.5		0	0.62
lean MASLD	58	2	23.71	87	95	27	25	0.96	18	293	78	195	87	86	137	129	5.3	6.8	1.44	-2.976	2.59	6.46	15.8	11.747
lean MASLD	54	1	21.28	90	98	17	18	0.82	40	203	62	105	173	91	176	119	6	4.2	0.94	-3.501	1.84	4.98	4.5	12.661
lean MASLD	50	1	23.59	91	92	29	22	0.83	49	202	67	119	123	96	106	74	5.2	5.1	1.21	-2.956	2.71	6.36	0.6	19.841
lean MASLD	56	2	24.44	98	114	21	21	0.81	44	212	50	137	128	104	238	182	5.5	16.8	4.31	-2.32	2.31	5.03	41.7	15.666
lean MASLD	57	2	21.3	98	94	78	59	1.35	75	286	93	163	206	77	267	267	4.9	4.8	0.91	-2.354	1.5	13.1	7.5	12.656
lean MASLD	47	2	23.03	78	96	15	15	0.77	12	173	64	66	56	106	145	118	5.4	6.2	1.62	-1.334	1.5	6.02	12.1	8.597
lean MASLD	71	2	24.51	102	108	29	29	1.68	55	252	66	156	157	107	186	133	5.2	11.1	2.93	-0.404	2.31	7.13	28.4	12.923
lean MASLD	61	2	24.91	86	97	18	20	0.83	17	229	43	161	115	106	128	115	5.3	11.5	3.01	-2.294	1.5	5.39	4.5	16.983
obese healthy	67	2	30.74			17	19	1.42	18	233	75	150	132	98							4.1	5.27	23	13.772
obese healthy	47	2	30.78			73	46	2.01	16	146	73	72	48	93	191	140					1.94	9.07	32.3	10.012
obese healthy	77	2	31.63	102	115	10	13	1.83	10	208	68	126	111	85	135	136					2.56	4.81	23.7	3.529
obese healthy	72	1	31.8	108	114	19	17	1.33	26	183	58	115	63	128			5.68				6.24	10.7	27.8
obese healthy	69	2	30.7	96	107	21	24	3.23	26	209	62	153	88	108	209	154					3.39	7.55	26.6	15.186
obese healthy	51	2	34.45	106	120	17	17	0.88	13	212	44	152	142	95	126	112	5.11			-1.431	1.82	7.92	61.9	8.55
obese healthy	44	1	30	99	105	26	27	1.1	22	180	42	130	64	100	157	116	5.24			-2.083	1.5	6.04	5.8	14.885
obese healthy	62	2	37.11	109	118	14	15	1.13	14	162	66	97	110	103	179	137	5.44				2.87	7.01	65.8	8.528
obese healthy	52	2	35.93			13	14	0.89	10	194	57	127	101	109	166	104	5.93			-0.008	1.5	7.67	27.5	15.359
obese healthy	53	2	30.8			15	18	0.93	11	249	76	159	122	88	122	123	4.96	4.6	1	-2.086	2.88	6.6	57.6	10.008
obese healthy	53	2	30.67	96	112	13	16	0.88	11	177	52	112	97	107	267	116	5.09	10.2	2.69	-0.867	3.13	18.5	26.9	13.908
obese healthy	72	1	31.83	126	111	27	19	1.07	72	207	61	128	161	114	175	148	5.92	11	3.1	-0.645	15.23	7.79	12.3
obese healthy	63	1	31.17	115	105	24	18	0.89	33	216	36	154	243	97	145	150	6.06	8.8	2.11	-2.082	3.85	7.39	5.1
obese healthy	60	1	30.1	110	107	19	23	1.13	18	190	45	128	155	83	145	102	5.33	43.1	8.83	-2.066	3.83	7.55	7.4	7.708
obese healthy	43	2	34.95	107	125	7	12	0.68	18	224	61	141	216	82	170	138	5.49	18.3	3.71	-1.473	1.56	2.01	34.8	6.714
obese healthy	53	2	40.15			9	16	1.14	5	236	54	164	100	86	110	85	5.76	6.2	1.32	0.334	2.32	4.37	47.5	8.518
obese healthy	49	2	31.51	100	120	10	17	1.1	13	179	75	89	66	80	121	83	5.24	5.2	1.03	-0.915	1.5	2.01	30.5	14.555
obese healthy	67	2	31.63	109	111	19	21	1.22	19	241	75	149	132	108	215	71	5.93	15.3	4.08	-0.263	1.77	5.84	33.9	11.943
obese healthy	49	2	34.72	102	128	8	14	1.24	10	266	68	175	138	94	134	103	5.48	8.8	2.04	-0.31	1.73	4.08	36.6	14.595
obese healthy	54	1	32.85	116	114	20	29	2.12	16	189	62	113	82	83	136	70	5.7	5.7	1.17	-0.186	1.5	7.64	9.8	11.291
obese healthy	64	2	30.42	119	116	13	18	0.92	14	252	59	171	98	96	145	99	5.59	7.9	1.87	-2.347	2.34	8.36	41.5	11.732
obese healthy	64	1	30.46	111	108	49	33	1.87	57	251	61	168	96	100	167	121	6.03	18.6	4.59	-0.451	2.5	6.49	13.7	10.616
obese healthy	69	2	31.18	106	123	16	19	1	15	286	73	183	119	98	151	112	5	10.7	2.59	-1.915	1.5	5.76	51.8	11.968
obese healthy	45	2	31.62	93	110	26	23	0.78	19	185	60	102	97	88	143	104	5.1	6.7	1.46	-2.087	1.5	7.01	16.5	13.283
obese healthy	41	2	33.2	98	113	56	35	0.76	465	241	58	159	91	82	150	87	4.6	11.7	2.37	-2.291	7.7	9.52	30.8	12.148
obese healthy	50	2	30.06	96	115	12	25	1.19	14	244	57	154	166	89	124	109	5.7	5.2	1.14	-2.016	5.65	8.15	14	8.608
obese healthy	72	2	35	109	121	10	16	1.36	10	233	59	164	114	97	149	131	5.6	6.7	1.6	-0.345	6	7.29	28.9	16.368
obese healthy	55	2	30.85	102	110	14	12	0.46	30	216	53	152	98	103	169	120	5.5	23.6	6	-2.531	2.93	2.01	49.1	11.301
obese healthy	53	1	41.06	131	118	25	19	0.96	69	277	49	201	226	104	118	110	5.4	18.8	4.83	0.128	1.5	6.72	46.8	10.063
obese healthy	57	2	33.13	106	126	19	18	0.77	14	252	58	165	120	93	134	116	4.8	5.5	1.26	-2.378	5.65	9.48	9.5
obese healthy	65	2	30.44	94	116	19	24	1.6	13	293	76	184	130	98	186	115	5.8	6.1	1.48	-1.225	1.5	6.62	27.2	14.264
obese healthy	65	2	32.85	95	117	18	18	1.29	11	170	62	90	61	101	176	97	5.8	9.2	2.29	0.282	1.72	8.3	48.2	12.859
obese healthy	73	1	33.46	109	111	14	19	2.41	113	227	57	136	128	86	131	106	5.4	4.9	1.04	0.797	4.25	5.5	13.1	21.97
obese healthy	70	1	31.6	112	106	19	20	1.38	26	234	54	167	107	101	177	97	5.2	8.9	2.22	0.178	3.11	4.58	19.5	17.82
obese healthy	66	2	30.8	111	111	28	49	2.32	18	215	57	136	85	90	159	110	5.8	11.2	2.49	-0.713	7.72	5.7	39.7	9.643
obese healthy	66	1	33.44	117	110	23	19	1.56	18	189	48	126	85	99	143	87	5.5	10.2	2.49	-0.202	2.08	6.91	9.6	18.029
obese healthy	53	1	30.93	106	115	28	22	1.16	24	216	52	143	76	87	128	103	5.2	11.2	2.41	-1.307	1.5	8.85	44	12.067
obese healthy	61	2	32.79	110	124	10	17	1.45	17	244	49	155	200	103	135	116	5.3	10.1	2.57	0.729	2.44	8.03	28.1	12.872
obese healthy	76	2	32.83	105	121	43	33	1.66	55	267	66	185	92	107	113	132	5.8	8.8	2.32	0.379	4.89	5.06	31.5	10.02
obese healthy	62	1	33.52	119	111	32	21	0.98	43	237	52	162	106	102	165	101	5.7	13.4	3.37	-0.261	2.21	5.99	13.1	28.767
obese healthy	50	2	30.49	98	111	12	17	0.9	14	270	57	193	89	88	106	102	5.1	6	1.3	-1.917	1.5	2.01	18.2	15.824
obese healthy	71	2	40.83	110	139	16	15	1.2	22	241	55	160	133	102	150	122	5.8	8.4	2.12	1.221	3.8	6.74	80.9	15.839
obese healthy	61	1	30.04	100	102	51	29	0.82	20	278	42	209	129	100	159	98	5.5	9.4	2.32	-2.849	1.91	6.94	6.1	15.482
obese healthy	72	1	30.23	120	119	20	21	1.74	21	191	39	127	83	103	100	73	5.2	11.1	2.82	0.716	2.98	5.32	18.9	19.264
obese healthy	43	2	30.11	100	104	43	27	0.95	21	196	46	131	129	93	177	77	5.3	16.8	3.86	-1.743	8.82	5.35	22.5	13.647
obese healthy	52	2	33.56	108	115	14	16	0.73	13	234	89	112	85	81	178	101	5.6	5.3	1.06	-2.202	1.5	5.12	28.7	7.86
obese healthy	35	2	30.08	96	108	17	13	0.34	40	180	53	106	129	99	123	128	5.2	10.2	2.49	-3.783	3.4	4.3	48.1	7.38
obese MASLD	70	2	36.51			29	25	1.46	33	270	33	183	312	98							5.28	13.5	36.2	10.499
obese MASLD	66	1	30.35			27	21	1.26	35	278	53	201	189	101							5.89	11.1	8.9
obese MASLD	63	2	44.37			26	33	1.33	41	295	47	223	237	147			6.67				4.69	9.48	48	9.609
obese MASLD	62	2	40.75			24	21	1.18	12	187	43	126	161	134							14.87	6.8	72.6	13.414
obese MASLD	82	1	30.47			17	20		17		45	157	338	116							7.35	9.25	18.3
obese MASLD	65	2	30.08	110		15	19	1.19	17	235	61	159	150	100							3.74	8.25	26.7	10.06
obese MASLD	63	1	30.97	112		19	16	1.13	48	225	43	157	146	125							2.32	8.04	7.7
obese MASLD	63	1	30.41			17	14	0.72	25	254	47	173	219	185			6.84				2.43	8.7	7.2
obese MASLD	52	1	40.22	116	120	65	32	0.93	68	253	41	194	226	128	258	152	5.63	31.3	9.89	-0.309	3.89	7.68	28.5	7.821
obese MASLD	63	1	34.14	102	106	43	25	1.11	33	177	35	124	202	131	215	121	6.01	19.9	6.44	-0.47	4.8	9.17	12	8.244
obese MASLD	49	1	39.21			47	29	1.59	86	307	64	225	157	112	190	109	5.92	9.3	2.57	0.871	3.14	2.01	29.7	14.056
obese MASLD	59	1	31.14			22	22	1.25	47	241	45	157	302	101	185	92	5.16	12.2	3.04	-0.371	4.17	5.39	9.2	7.411
obese MASLD	70	1	31.65	124		14	15	1.94	22	97	30	43	207	124			6.07	18.7	5.73	1.243	2.34	6.8	26.6
obese MASLD	50	1	31.83			31	21	0.67	41	230	58	135	305	97	154	112	5.64	7.5	1.8		3.2	7.13	17.8	8.779
obese MASLD	63	1	30.49	113		39	46	3.63	25	179	65	95	96	141			5.1	33.5	11.66	1.578	4.33	5.86	13.2
obese MASLD	72	2	30.49	110	113	58	40	1.48	48	271	99	164	103	88	196	160	5.88	6.3	1.37	-1.76	5.49	8.51	12.5	13.548
obese MASLD	65	1	31.22	109	106	54	29	1.32	35	215	48	159	110	125	308	238	6.14	23.9	7.38	-0.681	1.5	8.69	3.4
obese MASLD	75	2	31.22	102	113	30	24	1.44	23	173	51	102	164	109	196	134	5.58	13.4	3.61	-0.088	5.74	8.81	45.4	10.785
obese MASLD	56	1	34.6	113	104	46	19	0.77	36	208	54	134	165	140	218	188	5.73			-0.636	1.81	5.51	32	6.807
obese MASLD	50	1	33.95	121	116	60	38	1.06	102	194	35	140	178	112	217	96	6.21	26.7	7.38	-1.082	7.07	6.94	12.4	5.988
obese MASLD	56	1	31.25	107	109	21	20	1.17	29	216	49	154	183	104	114	90	5.21	5.2	1.34	-0.12	4.23	5.79	4.6	10.08
obese MASLD	49	1	36.71	127	119	26	16	0.59	59	220	43	166	193	129	233	192	5.6	34.7	11.05	-0.96	5.99	6.03	27	6.284
obese MASLD	54	2	37.92	113	127	19	18	0.56	21	191	41	130	107	98			5.82	16.9	4.09		4.93	8.18	76.3	9.925
obese MASLD	54	1	33.03	112	110	23	26	1.16	16	178	47	108	165	81	102	92	5.45	8.6	1.72	-1.887	2.57	6.34	4.7	6.104
obese MASLD	49	1	32.13	112	113	39	28	1.12	74	229	40	133	484	109	212	87	5.22	13.4	3.61	-0.676	2.72	4.76	7.3	6.796
obese MASLD	69	2	31.89			24	21	0.96	15	216	48	149	154	83			6.14	9.3	1.91		7.03	7.24	60.3	8.525
obese MASLD	65	2	42.19	132	132	76	69	1.74	26	171	46	115	76	103	135	95	5.84	10.3	2.62	-0.131	6.37	10.6	38.8	10.891
obese MASLD	67	2	34.26	124	123	24	23	1.12	21	206	49	128	112	99			5.95	8.6	2.1		6.12	7.29	30.3	8.501
obese MASLD	55	1	32.14	123	117	39	26	0.95	38	229	25	166	227	85			5.7	33.5	7.03		5.47	8.04	22.7	4.017
obese MASLD	49	1	33.36	119	111	43	22	4.33	94	233	29	147	195	100			5.9	16.6	4.1		2.87	6.42	16.3	5.361
obese MASLD	64	1	33.91	113	110	33	27	0.95	95	183	44	101	243	116			5.4	6.1	1.75	-0.634	5	7.37	13	11.084
obese MASLD	51	1	32.04	117	105	41	43	1.93	514	346	48	67	1050	101	239	158	5.7	10.2	2.54	0.231	3.81	6.39	22	13.562
obese MASLD	50	1	30.67	104		43	37	1.21	53	273	43	194	172	99	108	121	5.4	14.8	3.62	-2.085	2.78	6.34	9	6.622
obese MASLD	63	1	33.56	121	108	21	26		26		78	106	151	115			6.7	8.3	2.36		2.68	6.85	4.9	11.622
obese MASLD	63	2	32.03	104	114	55	42	1.54	24	219	41	145	166	105	145	113	5.8	13.2	3.42	-0.022	4.99	8.64	8.8	12.182
obese MASLD	70	2	36.65	107	120	25	25	1.47	29	189	40	134	141	115	121	130	5.9	22.2	6.3	0.727	3.27	10.3	27.6	12.385
obese MASLD	62	1	31.77	107	106	21	52	0.95	21	184	44	118	185	198			4.8	107	52.31	-5.4	2.55	6.16	15.8	8.054
obese MASLD	47	1	34.11	114	111	83	47	0.95	56	203	36	133	223	99	234	80	6.1	25.3	6.18	-2.828	3	11.6	12	6.41
obese MASLD	64	1	35.75	126	117	50	29	1.23	41	206	37	156	59	104	233	87	6.7	11.3	2.9	-0.09	8.66	5.82	20.1	12.693
obese MASLD	59	1	35.58	120	116	32	26	1.06	34	201	38	129	208	96	132	93	5.9	26	6.16	-1.468	4.2	6.25	21.4	9.04
obese MASLD	65	2	31.64	99	117	17	18	1.06	22	179	47	118	104	92	167	126	5.4	15.8	3.59	-1.546	7.27	7.76	23.1	9.764
obese MASLD	65	2	36.49	118	131	28	19	0.82	43	266	61	186	125	104	145	119	5.3	12.5	3.21	-0.313	5.79	6.88	53.8	11.119
obese MASLD	52	2	30.86	113	116	23	19	0.68	19	289	63	199	132	97	150	120	5.4	12	2.87	-2.723	2.69	6.8	34.4	8.91
obese MASLD	50	1	36.57	118	120	28	28	1.24	21	191	30	125	182	101	208	127	5.6	14.7	3.67	0.068	2.89	12.5	11.4	5.866
obese MASLD	60	2	35.38	110	115	20	16	0.69	22	145	40	179	182	98	196	133	5.7	9.6	2.32	-1.888	5.68	7.56	57.5	14.323
obese MASLD	63	2	47.06	134	144	62	34	1.1	126	210	55	130	133	173			7.4	19.1	8.16	0.747	12.71	10.4	26	7.23
obese MASLD	54	1	30.72	108	105	35	26	1.03	117	279	35	135	539	113	177	128	6	10.3	2.87	-0.954	7.21	5.58	10.3	8.319

## Sheet: Figure 2A
Metabolite name	logFC (male vs. female)	adj.P.Val (-log10)
Acetate	-0.0836806	0.192657
Acetylcarnitine (ACar 2:0)	0.0126631	0.050899
Acetylornithine	-0.0322546	0.103209
Alanine	0.0220543	0.136311
alpha-Aminoadipic acid	-0.0992122	0.876409
Arginine	0.077187	0.78622
Asparagine	-0.0245197	0.166217
Aspartate	0.0422805	0.168449
Asymmetric dimethylarginine	-0.0945362	1.32345
Butyrate	-0.0703195	0.412611
Butyrylcarnitine (ACar 4:0)	0.0322529	0.554851
CA/CDCA	0.028759	0.113174
Carnitine	0.113595	1.07654
Chenodeoxycholic acid	0.729214	2.10676
Cholic acid	0.756195	1.78873
Citrulline	0.0825897	0.412611
Creatinine	0.399796	10.8385
Decanoylcarnitine (ACar 10:0)	0.0666566	0.999572
Decenoylcarnitine (ACar 10:1)	0.054661	2.44404
Deoxycholic acid	-0.363654	0.45127
Dimethylarginine	-0.0269826	0.198537
Dodecanoylcarnitine (ACar 12:0)	0.0278286	1.09476
Glutamate	0.335651	3.17968
Glutamine	0.123366	1.68932
Glycine	-0.123702	1.35087
Glycine-conjugated BAs	0.016599	0.0265227
Glycochenodeoxycholic acid	0.105805	0.134909
Glycocholic acid	0.0793348	0.111683
Glycodeoxycholic acid	-0.44677	0.886864
Glycolithocholic acid	-0.448165	0.896399
Glycoursodeoxycholic acid	0.115845	0.136311
Hexadecanoylcarnitine (ACar 16:0)	0.019959	1.71878
Histidine	0.152422	3.71057
Hydroxyhexadecanoylcarnitine (ACar 16:0-OH)	0.000492572	0.050899
Isobutyrate	0.196091	0.401497
Isoleucine	0.365734	9.6577
Kynurenine	0.175742	2.16264
Leucine	0.308016	6.59367
Lithocholic acid	-0.182671	0.654202
Lysine	0.0862607	1.04752
Lyso PC 16:0	0.266618	2.55568
Lyso PC 16:1	0.0611557	0.211779
Lyso PC 17:0	0.00949868	0.0473274
Lyso PC 18:0	0.191554	0.800893
Lyso PC 18:1	0.400162	3.25268
Lyso PC 18:2	0.402459	3.74905
Lyso PC 20:3	0.202916	1.5169
Lyso PC 20:4	0.251687	1.62859
Lyso PC 24:0	-0.0132173	0.192657
Lyso PC 26:0	-0.0706516	0.609082
Lyso PC 26:1	-0.0352445	0.779257
Lyso PC 28:0	-0.0916819	0.996165
Lyso PC 28:1	-0.13964	2.41942
Methionine	0.300667	5.97932
Methionine sulfoxide	0.070998	0.166217
Nonaylcarnitine (ACar 9:0)	0.00348005	0.192657
Octadecadienylcarnitine (ACar 18:2)	0.012097	1.34713
Octadecanoylcarnitine (ACar 18:0)	0.01376	1.92949
Octadecenoylcarnitine (ACar 18:1)	0.0214647	0.97023
Octanoylcarnitine (ACar 8:0)	0.0581112	1.26258
Ornithine	0.0891286	0.625876
PC 24:0	-0.040067	1.03214
PC 28:1	-0.307719	5.751
PC 30:0	-0.29128	2.65758
PC 32:0	-0.0757142	0.432997
PC 32:1	-0.0825542	0.192657
PC 32:2	-0.254042	1.30009
PC 32:3	-0.157413	4.4024
PC 34:1	-0.0526946	0.249022
PC 34:2	-0.127238	1.21157
PC 34:3	-0.321912	3.52964
PC 34:4	-0.287193	2.44404
PC 36:0	-0.0544843	0.168449
PC 36:1	-0.0981012	0.35438
PC 36:2	-0.144682	1.26673
PC 36:3	-0.16705	1.4795
PC 36:4	-0.107764	0.779257
PC 36:5	-0.29483	1.46881
PC 36:6	-0.182129	1.576
PC 38:0	-0.153341	1.07654
PC 38:1	0.0606914	0.136311
PC 38:3	-0.166567	1.52728
PC 38:4	-0.195245	1.576
PC 38:5	-0.209915	1.11245
PC 38:6	-0.113823	0.441739
PC 40:2	-0.0177816	0.0708342
PC 40:3	-0.0382765	0.166217
PC 40:4	-0.0557262	0.211779
PC 40:5	-0.0415249	0.146678
PC 40:6	-0.0838228	0.309525
PC 42:0	-0.0657862	0.643375
PC 42:1	-0.0372007	0.517017
PC 42:2	-0.0088299	0.0865573
PC 42:4	0.0133013	0.111683
PC 42:5	0.0238829	0.192657
PC 42:6	0.0197277	0.111683
PC O-30:0	-0.108154	2.4744
PC O-30:2	-0.0612125	3.1967
PC O-32:1	-0.207215	2.05497
PC O-32:2	-0.16712	3.19618
PC O-34:0	-0.24203	3.34728
PC O-34:1	-0.21246	1.98104
PC O-34:2	-0.302538	2.65758
PC O-34:3	-0.213674	1.32345
PC O-36:0	-0.0543121	0.326592
PC O-36:1	-0.27275	1.86612
PC O-36:2	-0.3117	3.17099
PC O-36:3	-0.22022	1.72525
PC O-36:4	-0.0509206	0.211779
PC O-36:5	-0.122667	0.639284
PC O-38:0	-0.191925	1.72525
PC O-38:1	-0.081933	0.168449
PC O-38:2	-0.085169	0.168449
PC O-38:3	-0.217455	1.00184
PC O-38:4	-0.203987	1.18918
PC O-38:5	-0.0718469	0.4022
PC O-38:6	-0.169054	1.31259
PC O-40:1	-0.0971298	0.533129
PC O-40:2	-0.143199	0.886864
PC O-40:3	-0.0799394	0.192657
PC O-40:4	-0.0518286	0.17982
PC O-40:5	-0.0381847	0.168449
PC O-40:6	-0.123275	0.918211
PC O-42:1	-0.0163262	0.0865573
PC O-42:2	-0.0669206	0.517301
PC O-42:3	-0.0447509	0.244961
PC O-42:4	-0.0183418	0.115618
PC O-42:5	0.0397671	0.210559
PC O-44:3	-0.0210963	0.286534
PC O-44:4	0.0292812	0.309525
PC O-44:5	0.0378439	0.182802
PC O-44:6	-0.0231715	0.131256
Phenylalanine	0.117935	2.15353
Proline	0.355116	6.50714
Propionate	0.102471	0.249022
Propionylcarnitine (ACar 3:0)	0.0929171	3.21206
Putrescine	0.0454825	1.95417
Sarcosine	-0.351184	2.15052
Serine	-0.0139297	0.0928288
Serotonin	0.068674	0.409072
SM 33:1;O2 (SM 14:1-OH)	-0.343833	5.07247
SM 34:1;O2 (SM 16:0)	-0.293639	2.23981
SM 34:2;O2 (SM 16:1)	-0.360144	4.51129
SM 35:1;O2 (SM 16:1-OH)	-0.349008	6.10699
SM 36:1;O2 (SM 18:0)	-0.219295	3.23903
SM 36:2;O2 (SM 18:1)	-0.344068	6.50714
SM 38:3;O2 (SM 20:2)	-0.185678	2.61579
SM 41:1;O2 (SM 22:1-OH)	-0.328712	3.74905
SM 41:2;O2 (SM 22:2-OH)	-0.414488	8.10512
SM 42:1;O2 (SM 24:0)	-0.0976703	0.779257
SM 42:2;O2 (SM 24:1)	-0.104475	0.996165
SM 43:1;O2 (SM 24:1-OH)	-0.135914	1.11001
SM 44:1;O2 (SM 26:0)	-0.0444218	1.04752
SM 44:2;O2 (SM 26:1)	-0.0317877	0.249022
Spermidine	0.0290198	1.31687
Taurine	-0.144677	0.784679
Taurine-conjugated BAs	-0.238263	0.336232
Taurochenodeoxycholic acid	-0.110439	0.136311
Taurocholic acid	-0.166927	0.211779
Taurodeoxycholic acid	-0.690392	1.56047
Tetradecadienylcarnitine (ACar 14:2)	0.00608576	0.433379
Tetradecanoylcarnitine (ACar 14:0)	0.0051125	0.386991
Tetradecenoylcarnitine (ACar 14:1	0.00850918	0.211779
Threonine	-0.0461578	0.265838
total bile acids	0.0781303	0.121463
total conjugated primary BAs	0.0608303	0.0862943
total conjugated secondary BAs	-0.198847	0.286534
total primary BAs	0.215501	0.311286
total SCFAs	-0.0819852	0.192657
total secondary BAs	-0.122031	0.192657
total unconjugated BAs	0.351797	0.931382
total unconjugated primary BAs	0.74986	2.14143
total unconjugated secondary BAs	0.0427355	0.0771375
totalCA/totalCDCA	0.0449709	0.31508
Tryptophan	0.124469	1.63429
Tyrosine	0.206836	3.17968
Ursodeoxycholic acid	0.677649	1.07583
Valerylcarnitine (ACar 5:0)	0.0385163	0.624857
Valine	0.203303	6.08591

## Sheet: Figure 2B
Male vs. female			MASLD vs. healthy (lean patients)			MASLD vs. healthy (obese patients)			obese vs. lean (MASLD patients)
Metabolite name	adj.P.Val		Metabolite name	adj.P.Val		Metabolite name	adj.P.Val		Metabolite name	adj.P.Val
Creatinine	1.45043e-11		Glutamate	3.76604e-07		Asymmetric dimethylarginine	3.52193e-08		Asymmetric dimethylarginine	1.1917e-06
Isoleucine	2.19939e-10		Isobutyrate	3.90816e-07		Lysine	2.80893e-06		PC 38:1	1.1917e-06
SM 41:2;O2 (SM 22:2-OH)	7.85014e-09		Asymmetric dimethylarginine	2.23342e-06		Sarcosine	5.02506e-06		Lysine	5.30642e-06
Leucine	2.54876e-07		PC 38:1	1.39318e-05		PC 40:4	7.70199e-05		Isobutyrate	9.7761e-06
Proline	3.1107e-07		PC 40:3	2.00125e-05		PC O-44:6	0.000825608		PC O-42:3	3.08981e-05
SM 36:2;O2 (SM 18:1)	3.1107e-07		Methionine sulfoxide	2.17895e-05		PC O-42:5	0.000914182		PC 40:3	5.47223e-05
SM 35:1;O2 (SM 16:1-OH)	7.81642e-07		Propionate	2.17895e-05		Arginine	0.00514903		Alanine	0.000107812
Valine	8.20519e-07		Lysine	3.39032e-05		SM 38:3;O2 (SM 20:2)	0.00514903		PC O-42:5	0.000107812
Methionine	1.04877e-06		alpha-Aminoadipic acid	4.58534e-05		PC 38:1	0.00536587		PC 36:0	0.00011623
PC 28:1	1.77419e-06		PC O-38:1	0.000102606		Alanine	0.00617381		PC O-40:4	0.000131528
SM 33:1;O2 (SM 14:1-OH)	8.4631e-06		PC 40:2	0.000103121		Glutamine	0.00617381		PC O-40:5	0.000172011
SM 34:2;O2 (SM 16:1)	3.08113e-05		PC 42:4	0.000104195		Glycine	0.00617381		Sarcosine	0.000172011
PC 32:3	3.95918e-05		PC O-36:3	0.000217961		Lyso PC 26:1	0.00684674		Methionine sulfoxide	0.000235251
Lyso PC 18:2	0.000178218		PC O-40:3	0.000217961		Octanoylcarnitine (ACar 8:0)	0.00743175		PC O-38:1	0.000244956
SM 41:1;O2 (SM 22:1-OH)	0.000178218		SM 33:1;O2 (SM 14:1-OH)	0.000259191		SM 41:2;O2 (SM 22:2-OH)	0.00743175		Propionylcarnitine (ACar 3:0)	0.000532651
Histidine	0.000194726		PC O-42:1	0.000319124		Lyso PC 16:0	0.0120468		PC O-38:3	0.000549561
PC 34:3	0.000295366		PC O-38:3	0.000394614		PC 24:0	0.0120468		PC 42:4	0.000636561
PC O-34:0	0.000449494		Lyso PC 17:0	0.000767938		PC O-44:4	0.0120468		PC O-40:3	0.000636561
Lyso PC 18:1	0.000558885		Lyso PC 18:2	0.00078092		PC O-38:2	0.0124206		PC 40:2	0.000975466
SM 36:1;O2 (SM 18:0)	0.000576726		PC O-40:4	0.000828652		Lyso PC 26:0	0.0187636		Arginine	0.00109658
Propionylcarnitine (ACar 3:0)	0.000613681		PC O-34:2	0.000953669		SM 36:1;O2 (SM 18:0)	0.0229977		Tyrosine	0.00109658
PC O-30:2	0.000635763		SM 42:2;O2 (SM 24:1)	0.00198616		Lyso PC 17:0	0.0305859		PC 38:3	0.00389065
PC O-32:2	0.000636533		SM 41:2;O2 (SM 22:2-OH)	0.00362525		PC 32:1	0.0320844		Acetate	0.00402284
Glutamate	0.000661185		Citrulline	0.00540722		Histidine	0.0404785		total SCFAs	0.0041179
Tyrosine	0.000661185		SM 44:2;O2 (SM 26:1)	0.00540722		PC 38:4	0.0404785		Valine	0.0066113
PC O-36:2	0.000674538		PC O-30:0	0.00732597		PC 40:6	0.047736		Butyrate	0.00965168
PC 30:0	0.0022		Dimethylarginine	0.00916228		SM 36:2;O2 (SM 18:1)	0.047736		Methionine	0.00965168
PC O-34:2	0.0022		PC O-44:5	0.00916228					PC O-42:1	0.0147169
SM 38:3;O2 (SM 20:2)	0.00242223		PC O-40:5	0.00936071					PC O-40:2	0.0159526
Lyso PC 16:0	0.00278175		PC O-44:3	0.0115285					PC 42:2	0.0227778
PC O-30:0	0.00335432		SM 41:1;O2 (SM 22:1-OH)	0.0159964					Propionate	0.0257211
Decenoylcarnitine (ACar 10:1)	0.00359719		SM 35:1;O2 (SM 16:1-OH)	0.0169792					SM 38:3;O2 (SM 20:2)	0.0257211
PC 34:4	0.00359719		Arginine	0.0186873					Lyso PC 16:0	0.0285963
Lyso PC 28:1	0.003807		Acetylornithine	0.0242881					total unconjugated secondary BAs	0.0285963
SM 34:1;O2 (SM 16:0)	0.00575689		PC O-34:3	0.0252875					total unconjugated BAs	0.0355705
Kynurenine	0.00687633		PC O-38:6	0.0252875					Isoleucine	0.0369596
Phenylalanine	0.00702219		Serotonin	0.0252875					PC O-42:2	0.0369596
Sarcosine	0.00707106		Threonine	0.0252875					PC 40:4	0.0424163
total unconjugated primary BAs	0.0072205		PC O-36:2	0.0263013
Chenodeoxycholic acid	0.00782063		PC 24:0	0.0282235
PC O-32:1	0.00881109		PC 42:5	0.0282235
PC O-34:1	0.0104462		Lyso PC 18:1	0.0300924
Putrescine	0.0111129		PC O-42:3	0.0302999
Octadecanoylcarnitine (ACar 18:0)	0.0117628		SM 44:1;O2 (SM 26:0)	0.0332424
PC O-36:1	0.0136108		Methionine	0.0345315
Cholic acid	0.0162657		Asparagine	0.0399364
PC O-36:3	0.0188256		PC 28:1	0.0401113
PC O-38:0	0.0188256		PC O-34:0	0.0485338
Hexadecanoylcarnitine (ACar 16:0)	0.0191082
Glutamine	0.0204494
Tryptophan	0.0232116
Lyso PC 20:4	0.0235186
PC 36:6	0.026546
PC 38:4	0.026546
Taurodeoxycholic acid	0.0275127
PC 38:3	0.0296976
Lyso PC 20:3	0.0304161
PC 36:3	0.0331516
PC 36:5	0.0339773
Glycine	0.0445793
Octadecadienylcarnitine (ACar 18:2)	0.044965
Asymmetric dimethylarginine	0.0474838
PC O-34:3	0.0474838
Spermidine	0.0482093
PC O-38:6	0.0486862

## Sheet: Figure 2C
CA			Unconjugated primary BAs			CDCA			LPC 18:2			LPC 18:1			TDCA			SM 41:2;O2 (SM-OH 22:2 )			SM 34:2;O2 (SM 16:1)			Sarcosine			SM 35:1;O2 (SM-OH 16:1)
male	female		male	female		male	female		male	female		male	female		male	female		male	female		male	female		male	female		male	female
0.0283	0.0437		0.278	0.096		0.25	0.0526		12.951	37.387		13.132	30.152		0.0054	0.1593		8.918	21.244		12.223	27.186		4.99	3.51		4.053	4.93
0.0173	0.1054		0.038	0.239		0.0209	0.1331		49.378	30.918		42.342	25.308		0.0079	0.0064		15.322	19.879		23.368	22.377		4.82	3.66		5.928	5.018
0.1694	0.0153		0.255	0.031		0.0852	0.016		43.296	44.563		34.228	35.079		0.0048	0.0092		17.703	11.647		23.32	17.656		4.94	6.16		4.951	3.817
0.0328	0.0194		0.086	0.042		0.0536	0.0229		41.43	40.242		24.644	20.368		0.0077	0.0137		12.261	12.771		17.839	17.022		4.48	6.34		3.521	3.724
0.1383	0.0465		0.295	0.62		0.1569	0.5735		53.213	29.491		24.633	26.134		0.0355	0.0481		12.021	16.591		18.217	21.891		6.79	4.22		4.039	4.011
0.2217	0.0322		0.4	0.069		0.1787	0.0364		37.473	30.788		29.593	23.088		0.0058	0.0096		12.691	13.775		18.537	16.45		4.54	6.19		3.284	4.054
0.0285	0.0222		0.054	0.049		0.0258	0.0273		41.963	35.103		29.023	26.793		0.0241	0.0133		13.647	14.238		20.075	22.68		3.36	8.64		3.554	4.659
0.0412	0.0113		0.094	0.035		0.0529	0.0239		61.631	29.095		36.643	24.865		0.0054	0.0106		21.483	15.61		29.907	19.228		5.08	9.99		5.834	4.169
0.1264	0.0361		0.359	0.182		0.2323	0.146		49.783	77.401		35.63	47.364		0.0062	0.0168		12.776	12.229		21.603	15.941		4.91	5.84		3.631	3.938
0.9748	0.0305		1.511	0.076		0.5363	0.0458		56.792	20.975		44.612	23.224		0.0369	0.0233		8.181	14.414		16.648	23.462		4.25	2.77		3.142	4.559
0.0142	0.063		0.034	0.12		0.0202	0.0567		40.174	36.922		39.802	26.545		0.0051	0.0269		11.458	19.311		19.159	25.773		4.67	3.06		2.813	4.822
0.0453	0.0337		0.388	0.062		0.3427	0.0286		38.123	24.339		23.45	14.978		0	0.0734		8.625	12.164		12.969	19.268		3.89	7.19		2.951	4.125
0.035	0.1881		0.235	0.258		0.1999	0.0701		51.39	63.291		53.621	49.282		0.0111	0.0068		8.831	20.23		14.825	21.063		5.72	8.54		1.988	5.904
0.0391	0.0229		0.094	0.058		0.0549	0.0355		26.684	11.439		21.69	12.625		0.014	0.0245		16.144	12.187		18.144	22.604		3.15	2.93		3.591	3.097
0.3434	0.0096		0.571	0.051		0.228	0.0419		22.535	22.731		30.415	14.895		0	0.1211		15.356	18.308		21.359	29.228		5.2	3.47		4.983	6.111
0.0112	0.0508		0.035	0.123		0.0233	0.0723		32.893	39.797		36.558	29.718		0.0131	0.0216		16.325	14.896		22.196	19.92		5.66	6.75		4.641	4.15
0.1928	0.0375		0.596	0.168		0.4034	0.1306		31.872	51.16		34.783	35.463		0.005	0.0177		9.679	13.883		14.54	17.688		6.48	6.62		4.079	3.984
0.0613	0.0178		0.089	0.111		0.028	0.0932		80.632	19.172		39.812	17.899		0.015	0.0402		15.087	21.684		21.88	27.977		4.84	4.15		2.997	6.058
0.2589	0.0233		0.537	0.059		0.2781	0.0353		26.153	44.548		20.174	27.862		0.0427	0.0318		6.577	22.649		15.924	27.968		5.18	3.25		1.774	6.235
0.0473	0.0183		0.13	0.043		0.0824	0.0244		83.544	16.383		29.078	13.313		0.0143	0.0904		11.285	14.322		19.081	19.686		5.4	10.6		3.449	4.315
0.0507	0.022		0.178	0.042		0.1271	0.0195		44.216	15.543		24.048	14.597		0.0073	0.0905		15.045	22.728		21.629	21.688		5.24	2.01		5.2	5.829
0.0232	0.1766		0.043	0.311		0.0203	0.1342		54.49	36.205		27.223	26.425		0.0099	0.0036		14.981	20.684		20.452	25.726		5.99	5.86		3.816	5.353
0.0631	0.0121		0.117	0.075		0.0538	0.0633		18.576	22.268		17.779	22.149		0.0041	0.0437		10.082	19.646		18.386	24.551		4.23	4.53		2.751	5.147
0.017	0.0343		0.046	0.073		0.0289	0.0382		18.794	40.992		15.98	26.137		0.0177	0.0396		15.845	19.458		22.651	22.744		5.17	7.12		4.75	5.274
0.0275	0.1729		0.054	0.261		0.0266	0.0878		28.824	43.245		30.34	32.646		0.0283	0.1032		9.417	19.999		18.564	20.404		4.61	4.23		2.721	5.651
0.043	0.0103		0.07	0.029		0.0272	0.0185		39.988	43.751		27.583	37.416		0.0062	0.008		11.625	16.118		16.559	19.165		3.58	3.98		3.169	4.776
0.02	0.012		0.052	0.035		0.0319	0.023		24.087	30.166		24.449	23.381		0.0072	0.0081		13.204	21.771		19.778	29.729		4.66	3.02		4.318	5.674
0.1522	0.0257		0.966	0.089		0.8135	0.0635		32.367	37.007		43.218	27.411		0	0.006		8.376	11.56		18.631	16.898		2.79	4.57		4.251	2.913
0.8494	0.0225		1.521	0.054		0.6712	0.0312		27.984	36.283		22.543	29.564		0.0635	0.0148		10.647	13.171		20.918	19.578		3.75	9.03		4.183	3.02
0.0628	0.0149		0.176	0.03		0.1131	0.0153		32.247	37.062		19.386	31.925		0.0066	0.0052		13.913	18.012		17.188	24.232		5.45	3.29		4.616	6.36
0.0468	1.1358		0.166	2.05		0.1189	0.9142		46.696	46.5		29.727	27.914		0.0305	0.0046		18.021	20.941		28.423	24.797		7.11	6.2		4.956	5.768
0.0478	0.0429		0.09	0.081		0.0423	0.0378		34.565	49.642		22.394	44.403		0.0288	0.0774		7.481	25.534		11.45	29.768		6.84	4.47		3.153	5.998
0.0461	0.0215		0.115	0.037		0.0688	0.0156		22.073	25.302		16.369	19.861		0.0057	0.0582		9.423	13.309		15.687	19.058		3.7	5.42		2.769	3.857
0.0636	0.0386		0.36	0.064		0.2964	0.025		25.038	19.694		22.619	14.329		0.0425	0.012		9.058	10.343		17.7	18.851		17.9	12.6		2.71	4.59
0.0379	0.0311		0.103	0.067		0.0649	0.0358		22.069	47.218		16.959	25.344		0.1003	0.152		9.049	20.008		14.125	32.099		2.86	7.91		3.116	5.753
0.2879	0.0356		0.776	0.079		0.4884	0.0432		10.891	50.508		8.859	38.094		0.0231	0.0045		6.484	13.034		10.466	21.657		4.06	8.76		2.444	3.804
0.2898	0.1591		0.472	0.314		0.1823	0.1548		7.613	45.191		11.809	28.155		0.0112	0.049		12.515	20.646		24.682	25.994		2.39	4.65		2.419	5.273
0.0235	0.4246		0.101	0.833		0.0773	0.4082		28.979	24.906		32.404	31.441		0.0119	0.0104		12.346	8.376		17.17	19.599		5.25	54.1		2.41	2.302
0.0169	0.8919		0.101	1.931		0.0843	1.0393		17.23	26.403		25.492	18.389		0.4255	0.046		6.277	19.444		14.883	25.307		6.17	7.96		1.995	5.638
0.0183	0.0667		0.044	0.099		0.0254	0.0324		35.149	54.413		32.212	32.951		0.0046	0.0071		12.215	14.267		22.044	21.284		7.73	4.1		4.238	3.674
0.3927	0.8682		0.946	3.516		0.5531	2.6476		34.841	24.468		19.946	16.379		0.0121	0.0487		10.072	9.616		14.034	17.882		5.79	2.08		3.21	3.079
0.0638	0.0916		0.125	0.155		0.0612	0.0633		49.247	13.732		35.478	10.989		0.0032	0.0445		12.328	10.392		18.428	19.341		7.14	2.1		3.508	3.502
0.173	0.0295		0.336	0.181		0.1634	0.1511		38.134	26.72		32.177	20.347		0.0333	0.1592		7.854	13.356		16.242	19.417		7.76	2.64		2.006	3.33
0.0398	0.0204		0.182	0.042		0.1418	0.0212		39.734	21.232		31.076	12.639		0.0236	0.0041		6.379	11.948		13.989	16.34		6.69	2.77		1.825	3.564
0.0112	0.0489		0.039	0.083		0.0275	0.0341		32.412	26.869		22.862	27.963		0.0167	0.0141		13.287	19.911		24.938	24.322		3.28	3.25		3.249	5.914
0.1322	0.0349		0.303	0.118		0.1707	0.0833		20.791	21.775		17.024	20.262		0.0185	0.1072		14.216	13.96		24.773	19.061		4.85	5.07		3.399	3.21
0.0754	0.0093		0.732	0.023		0.6567	0.0141		42.256	22.781		27.866	15.749		0	0.0431		18.498	14.268		28.111	17.023		4.51	3.39		5.327	4.17
0.0155	0.0114		0.039	0.036		0.0237	0.0245		22.039	27.535		26.321	22.798		0.007	0.0124		11.791	11.732		20.067	23.443		2.84	26.1		3.455	2.73
0.0312	0.0177		0.155	0.069		0.1237	0.0515		23.108	35.997		16.919	26.066		0.0824	0.0046		12.031	12.203		18.816	15.66		5.49	4.92		3.827	3.252
0.4478	0.0223		0.761	0.1		0.3129	0.0777		82.961	15.073		50.582	15.016		0.0143	0.0918		13.515	14.051		20.715	17.499		4.88	2.85		3.669	3.502
0.0136	0.0629		0.058	0.193		0.0447	0.1296		22.252	24.709		16.538	19.756		0.0296	0.0837		3.138	8.035		18.888	15.614		5.02	4.28		3	2.546
0.2086	0.0249		0.482	0.052		0.2734	0.0275		19.097	27.286		19.746	21.085		0.0101	0.0291		13.539	21.794		22.251	32.148		9.6	3.38		3.631	6.701
0.9429	0.0257		1.89	0.087		0.9475	0.0615		50.521	23.795		42.547	21.866		0.0254	0.008		14.942	13.949		21.813	23.504		2.53	3.9		4.09	3.836
0.0372	0.3928		0.179	0.903		0.1422	0.5107		87.131	20.09		43.235	16.756		0.0188	1.8924		14.691	6.999		0.059	11.741		6.86	3.49		0.824	1.649
0.1029	0.0148		0.289	0.15		0.1861	0.135		40.132	22.684		25.035	17.802		0.0191	0.0099		10.445	19.125		14.376	24.649		4.74	4.44		2.709	4.557
0.5753	0.0202		0.954	0.046		0.379	0.026		35.959	24.66		25.773	10.526		0.0089	0.0093		22.162	16.547		23.826	13.012		7.31	17		5.489	7.196
2.7019	0.0202		3.938	0.053		1.236	0.0326		27.139	36.11		21.926	29.694		0.0206	0.0302		17.305	17.873		21.365	25.25		9.73	4.06		4.597	4.945
0.0741	0.0405		0.195	0.125		0.1206	0.085		38.93	29.368		27.707	16.532		0.0091	0.0092		16.365	15.861		25.903	14.213		4.25	13		4.459	4.268
0.2675	0.0441		0.939	0.625		0.6712	0.5808		47.274	25.43		28.753	21.388		0.0382	0.3744		10.41	13.708		19.857	21.421		8.34	82.8		2.534	5.936
0.1049	0.4862		0.474	1.073		0.3693	0.5869		31.662	50.901		21.085	75.353		0.0033	0.0386		16.322	7.67		22.284	20.171		3	25		3.85	1.913
0.0413	0.0131		0.076	0.036		0.0349	0.0225		19.345	23.975		19.325	15.065		0.0111	0.0436		15.907	17.851		20.42	24.324		3.65	5.86		4.25	4.693
0.0165	0.0657		0.154	0.149		0.1379	0.083		34.982	30.009		17.137	23.129		0.0248	0.0105		9.937	11.199		16.189	23.454		3.54	5.45		2.606	3.75
0.027	0.0284		0.131	0.067		0.1042	0.0382		11.937	20.572		11.382	21.438		0.017	0.012		6.916	10.585		12.901	29.312		2.79	3.06		1.824	3.466
0.4022	0.0132		0.787	0.033		0.3848	0.02		20.393	49.481		14.376	35.615		0.0881	0.0185		12.06	11.08		18.21	16.953		7.52	6.85		3.891	2.542
0.1543	0.0254		0.412	0.052		0.2572	0.0267		24.897	24.752		19.181	26.954		0.0479	0.0368		10.987	11.053		15.877	22.921		4.93	5.33		3.261	4.739
0.0509	0.0208		0.123	0.249		0.072	0.2282		35.899	17.922		23.339	19.922		0.0058	0.0133		15.261	15.304		23.213	20.117		7.48	4.22		3.657	4.753
0.0352	0.0152		0.081	0.052		0.0459	0.037		31.725	45.45		23.195	33.785		0.0212	0.0111		7.103	20.435		14.589	26.309		6.64	3.26		2.19	6.279
0.0204	0.205		0.131	0.353		0.1104	0.1483		36.862	15.35		22.627	12.45		0.1691	0.0627		9.19	13.769		12.443	26.033		5.1	4.1		2.598	2.855
0.8858	0.0581		1.259	0.117		0.3731	0.0591		28.69	27.563		24.873	20.804		0.0092	0.026		10.69	14.925		16.854	25.646		3.77	3.03		3.618	4.465
0.0205	0.0246		0.285	0.057		0.2642	0.0325		31.051	41.685		25.029	19.125		3.3977	0.0071		7.262	15.345		13.799	28.028		5.62	3.18		2.2	3.709
0.2523	0.0305		0.396	0.053		0.1441	0.0228		43.722	25.596		26.889	19.873		0.029	0.0201		12.327	19.091		22.742	28.541		3.74	3.76		3.126	4.425
0.0934	0.6196		0.318	1.078		0.225	0.4586		21.182			18.401			0.0243	0.0142		12.894			20.541			4.04	3.42		3.785
0.0364	0.033		0.275	0.074		0.2386	0.0414		16.45	17.082		14.44	17.382		0.9596	0.1412		9.458	29.651		14.535	37.732		5.87	3.34		2.767	6.578
0.0788	0.1476		0.359	0.235		0.2806	0.0875		45.377	17.989		29.15	19.73		0.0101	0.0078		9.577	24.362		15.845	51.856		5.04	3.8		2.755	8.275
0.5273	0.6351		0.876	1.151		0.349	0.516		21.347	7.527		17.365	5.773		0.5539	0.0543		9.13	10.703		16.131	20.07		7.24	4.28		2.447	3.722
0.0269	0.0296		0.076	0.077		0.0495	0.0476		23.872	21.792		20.204	9.133		0.0122	0.0606		8.95	14.096		15.9	47.242		3.95	4		2.692	5.708
0.0455	0.0213		0.272	0.085		0.2262	0.0639		30.881	3.763		27.171	0.642		0.208	0.006		10.41			15.659			5.08	4.71		2.637
0.0706	0.0239		0.176	0.045		0.1057	0.0215		13.732	8.544		14.158	18.206		0.0839	0.0142		9.336	12.258		15.503	9.233		4.35	3.45		2.521	2.853
0.031	0.0128		0.149	0.029		0.1175	0.0158		29.583	17.275		18.803	16.959		0.016	0.0582		11.464	17.738		17.275	23.71		6.96	5.92		4.04	5.436
0.0152	0.0164		0.086	0.081		0.0704	0.0643		18.567	22.066		22.297	18.473		0.0955	0.0116		7.476	13.992		15.207	25.338		4.03	3.97		2.549	4.123
0.4195	0.0224		0.986	0.048		0.5669	0.0256		73.732	25.771		130.069	23.387		0.0028	0.0364		7.576	18.926		12.951	26.888		6.37	3.51		1.671	5.444
0.0531	0.0082		0.184	0.026		0.1307	0.0176		31.724	12.627		22.105	15.368		0.0455	0.0134		11.161	26.05		20.443	29.309		8.59	2.41		2.99	6.497
0.0238	0.0166		0.12	0.033		0.0961	0.016		32.748	18.93		28.346	16.609		0.0111	0.0324		12.708	27.694		20.478	30.776		4.08	3.09		3.401	7.873
0.7781	0.0828		1.23	0.236		0.4521	0.1537		21.137	9.443		13.957	8.576		0.0079	0.0977		7.065	23.598		13.926	33.253		5.2	2.76		2.599	4.191
0.0373	2.3581		0.147	3.76		0.11	1.4021		26.772	49.805		23.779	25.721		0.021	0.0098		10.589	17.36		14.899	25.575		8.91	4.85		3.293	3.088
0.451	0.1221		0.634	0.257		0.1831	0.1352		15.569	18.007		13.799	24.861		0.0077	0.0261		13.386	19.597		20.282	24.547		6.86	4.82		4.814	5.327
0.1284	0.0464		0.258	0.163		0.1299	0.1163		23.029	29.822		18.025	28.187		0.0077	0.0098		9.419	19.132		15.412	32.299		9.78	6.81		2.629	4.841
0.0651	0.057		0.136	0.094		0.0711	0.0372		33.367	14.811		19.673	15.086		0.0087	0.0078		7.853	18.016		16.194	25.559		6.93	3.02		2.817	4.901
0.0236	0.0755		0.045	0.534		0.0216	0.458		24.643	42.392		26.428	30.034		0.0273	0.0042		9.139	17.882		20.314	21.129		4.81	4.81		2.916	5.773
	0.0154			0.072			0.0562			19.278			19.158			0.0621			15.384			21.213			3.83			2.745
	0.5106			1.143			0.6328			28.573			29.244			0.0361			20.213			23.273			3.96			4.201
	0.0373			0.107			0.07			41.424			39.511			0.131			13.735			20.348			12.3			4.18
	0.4066			0.775			0.3687			26.046			28.755			0.0293			11.912			28.441			6.7			4.333
	0.0349			0.059			0.0236			25.908			17.437			0.0215			18.871			28.055			3.04			5.107
	0.1134			0.296			0.183			27.388			24.074			0.0187			21.868			28.972			6.07			5.778
	0.0853			0.208			0.1225			27.772			24.087			0.0205			11.873			17.065			4.26			3.014
	0.0261			0.103			0.0769			41.077			31.46			0.0138			21.587			26.527			4.85			4.465
	0.0356			0.294			0.2589			18.378			19.732			0.0085			11.206			15.062			4.35			2.381
	0.1012			0.185			0.0837			25.884			16.891			0.0357			14.94			25.299			28.3			4.106
	0.0406			0.26			0.2197			10.089			7.199			0.0331			10.566			22.24			25.1			3.188
	0.0133			0.049			0.0362			19.998			13.46			0.033			9.618			16.11			10.2			3.007
	0.0866			0.256			0.1693			24.225			15.994			0.0414			12.356			11.936			19.9			4.123
	0.0422			0.111			0.0691			26.711			23.286			0.0099			23.02			27.136			5.15			4.927
	0.0321			0.083			0.0507			31.781			23.476			0.041			15.651			23.549			3.62			4.771
	0.5639			1.017			0.4527			14.866			11.348			0.0097			17.434			28.323			7.93			5.484
	0.0142			0.07			0.0554			23.568			17.014			0.0273			12.6			20.495			12.3			3.41
	0.0168			0.193			0.1766			14.63			10.792			0.0033			10.685			21.568			35.1			3.226
	0.0218			0.082			0.0597			15.462			16.199			0.0653			15.448			25.975			10.5			5.205
	0.1986			0.367			0.1689			15.513			14.949			0.0258			10.45			15.12			20.5			2.331
	0.0615			0.158			0.0963			16.86			1.284			0.0962			23.412			39.388			56.5			5.479
	0.0989			0.231			0.132			17.213			15.36			0.0197			11.797			15.255			10.2			3.965
	0.0157			0.183			0.167			26.8			22.692			0.0057			13.822			24.624			28.2			4.43
	0.7413			1.34			0.5983			18.296			23.566			0.0323			19.584			36.606			20.2			4.74
	0.016			0.044			0.028			17.049			12.396			0.0328			11.629			20.572			14.8			2.711
	0.0129			0.041			0.028			20.03			23.378			0.0212			19.42			24.591			5.51			5.16

## Sheet: Figure 2D
Metabolite name	logFC (MASLD vs. healthy) lean patients	adj.P.Val (-log10)
Acetate	0.29799	0.6901
Acetylcarnitine (ACar 2:0)	0.0916372	0.237723
Acetylornithine	-0.379219	1.61461
Alanine	0.0455754	0.175891
alpha-Aminoadipic acid	0.350983	4.33863
Arginine	0.176295	1.72845
Asparagine	-0.15777	1.39863
Aspartate	0.17373	0.685561
Asymmetric dimethylarginine	0.300317	5.65103
Butyrate	-0.102854	0.41607
Butyrylcarnitine (ACar 4:0)	0.00417364	0.0323851
CA/CDCA	-0.186496	0.722197
Carnitine	0.130708	0.735288
Chenodeoxycholic acid	0.166316	0.129633
Cholic acid	-0.158349	0.109668
Citrulline	-0.32177	2.26703
Creatinine	-0.0866072	0.420984
Decanoylcarnitine (ACar 10:0)	-0.0217966	0.116763
Decenoylcarnitine (ACar 10:1)	0.0123967	0.142992
Deoxycholic acid	0.755349	0.812753
Dimethylarginine	-0.16727	2.038
Dodecanoylcarnitine (ACar 12:0)	0.00459462	0.0636606
Glutamate	0.706093	6.42412
Glutamine	-0.0833179	0.475621
Glycine	-0.0824626	0.411384
Glycine-conjugated BAs	0.31587	0.329342
Glycochenodeoxycholic acid	0.220092	0.174323
Glycocholic acid	0.316993	0.329342
Glycodeoxycholic acid	0.62594	0.812753
Glycolithocholic acid	0.449757	0.475621
Glycoursodeoxycholic acid	0.383004	0.355381
Hexadecanoylcarnitine (ACar 16:0)	0.00350073	0.0856145
Histidine	0.0153256	0.0785575
Hydroxyhexadecanoylcarnitine (ACar 16:0-OH)	0.0036116	0.231122
Isobutyrate	1.41311	6.40803
Isoleucine	-0.014081	0.050914
Kynurenine	0.128581	0.706872
Leucine	-0.0363279	0.129633
Lithocholic acid	0.259305	0.635147
Lysine	0.275864	4.46976
Lyso PC 16:0	-0.0653933	0.16595
Lyso PC 16:1	0.120738	0.343176
Lyso PC 17:0	-0.376436	3.11467
Lyso PC 18:0	-0.321252	1.02158
Lyso PC 18:1	-0.354968	1.52154
Lyso PC 18:2	-0.485676	3.10739
Lyso PC 20:3	-0.255443	1.26713
Lyso PC 20:4	-0.150613	0.411384
Lyso PC 24:0	-0.00606589	0.0512482
Lyso PC 26:0	0.0275276	0.107985
Lyso PC 26:1	-0.0504013	0.738994
Lyso PC 28:0	-0.024399	0.0956718
Lyso PC 28:1	-0.0900192	0.635147
Methionine	-0.188597	1.46178
Methionine sulfoxide	0.881767	4.66175
Nonaylcarnitine (ACar 9:0)	-0.011201	0.593954
Octadecadienylcarnitine (ACar 18:2)	-0.000580223	0.0240415
Octadecanoylcarnitine (ACar 18:0)	0.00445163	0.17941
Octadecenoylcarnitine (ACar 18:1)	0.00961774	0.166111
Octanoylcarnitine (ACar 8:0)	0.0353108	0.329342
Ornithine	0.0699698	0.250368
PC 24:0	0.0718798	1.54939
PC 28:1	-0.192358	1.39673
PC 30:0	-0.219862	0.878603
PC 32:0	0.0421595	0.119817
PC 32:1	0.177427	0.329342
PC 32:2	-0.183598	0.41607
PC 32:3	-0.0856739	0.812753
PC 34:1	0.117935	0.475485
PC 34:2	-0.141016	0.776955
PC 34:3	0.0637226	0.165329
PC 34:4	-0.0347263	0.0749203
PC 36:0	0.254226	0.812753
PC 36:1	-0.144315	0.377539
PC 36:2	-0.0958743	0.377539
PC 36:3	-0.146705	0.653322
PC 36:4	0.0894002	0.329342
PC 36:5	0.133568	0.241666
PC 36:6	0.105313	0.377539
PC 38:0	-0.148033	0.555486
PC 38:1	0.925925	4.85599
PC 38:3	0.0673091	0.211628
PC 38:4	0.046746	0.11337
PC 38:5	-0.0244399	0.045588
PC 38:6	-0.0549683	0.109288
PC 40:2	0.515635	3.98665
PC 40:3	0.492287	4.6987
PC 40:4	0.0308367	0.0749203
PC 40:5	0.0235125	0.050914
PC 40:6	-0.109121	0.270506
PC 42:0	-0.0314973	0.129633
PC 42:1	0.0190207	0.121515
PC 42:2	0.107257	1.2665
PC 42:4	0.229141	3.98215
PC 42:5	0.131824	1.54939
PC 42:6	-0.0337822	0.109668
PC O-30:0	-0.137612	2.13513
PC O-30:2	0.0252775	0.411384
PC O-32:1	-0.0591439	0.167154
PC O-32:2	-0.0259409	0.110178
PC O-34:0	-0.194719	1.31396
PC O-34:1	-0.148674	0.606074
PC O-34:2	-0.438496	3.0206
PC O-34:3	-0.336365	1.59709
PC O-36:0	0.0615312	0.238408
PC O-36:1	0.228784	0.753777
PC O-36:2	-0.293238	1.58002
PC O-36:3	-0.458593	3.66162
PC O-36:4	-0.113846	0.411384
PC O-36:5	-0.141857	0.433898
PC O-38:0	0.0398586	0.109288
PC O-38:1	0.910402	3.98883
PC O-38:2	0.403167	0.831867
PC O-38:3	0.607563	3.40383
PC O-38:4	-0.169304	0.475485
PC O-38:5	-0.141423	0.653322
PC O-38:6	-0.267277	1.59709
PC O-40:1	-0.0102912	0.0270345
PC O-40:2	0.136505	0.433898
PC O-40:3	0.734635	3.66162
PC O-40:4	0.45449	3.08163
PC O-40:5	0.288596	2.02869
PC O-40:6	-0.130192	0.538148
PC O-42:1	0.341754	3.49604
PC O-42:2	0.106301	0.606074
PC O-42:3	0.198217	1.51856
PC O-42:4	0.00264391	0.0117629
PC O-42:5	0.119533	0.621358
PC O-44:3	0.0969877	1.93823
PC O-44:4	-0.0284095	0.175891
PC O-44:5	-0.263997	2.038
PC O-44:6	-0.174621	1.2268
Phenylalanine	0.113237	1.12823
Proline	0.0804388	0.314956
Propionate	0.84118	4.66175
Propionylcarnitine (ACar 3:0)	0.00384214	0.030715
Putrescine	-0.00578579	0.0685138
Sarcosine	0.0407815	0.0670033
Serine	-0.0455149	0.17941
Serotonin	-0.222601	1.59709
SM 33:1;O2 (SM 14:1-OH)	-0.384863	3.58638
SM 34:1;O2 (SM 16:0)	-0.148046	0.411384
SM 34:2;O2 (SM 16:1)	-0.132416	0.442729
SM 35:1;O2 (SM 16:1-OH)	-0.242415	1.77008
SM 36:1;O2 (SM 18:0)	0.0384127	0.129633
SM 36:2;O2 (SM 18:1)	-0.0265551	0.0824988
SM 38:3;O2 (SM 20:2)	0.0611367	0.250368
SM 41:1;O2 (SM 22:1-OH)	-0.299512	1.79598
SM 41:2;O2 (SM 22:2-OH)	-0.290192	2.44066
SM 42:1;O2 (SM 24:0)	-0.14747	0.807325
SM 42:2;O2 (SM 24:1)	-0.260574	2.70199
SM 43:1;O2 (SM 24:1-OH)	-0.0540097	0.165344
SM 44:1;O2 (SM 26:0)	-0.0762744	1.47831
SM 44:2;O2 (SM 26:1)	-0.172957	2.26703
Spermidine	-0.00377723	0.0531125
Taurine	-0.118009	0.329342
Taurine-conjugated BAs	0.43601	0.475621
Taurochenodeoxycholic acid	0.398329	0.411384
Taurocholic acid	0.376235	0.411384
Taurodeoxycholic acid	0.684052	0.812753
Tetradecadienylcarnitine (ACar 14:2)	-0.000270034	0.0117629
Tetradecanoylcarnitine (ACar 14:0)	0.00392339	0.165329
Tetradecenoylcarnitine (ACar 14:1	0.00521886	0.0824988
Threonine	-0.199442	1.59709
total bile acids	0.324738	0.411384
total conjugated primary BAs	0.282108	0.259855
total conjugated secondary BAs	0.551751	0.782917
total primary BAs	0.212512	0.17941
total SCFAs	0.303544	0.722197
total secondary BAs	0.56745	1.11026
total unconjugated BAs	0.246627	0.313596
total unconjugated primary BAs	0.0302629	0.0249114
total unconjugated secondary BAs	0.526282	0.990711
totalCA/totalCDCA	-0.0424599	0.175891
Tryptophan	-0.00931153	0.0351324
Tyrosine	-0.00134794	0.00677445
Ursodeoxycholic acid	0.534513	0.411384
Valerylcarnitine (ACar 5:0)	-0.00513395	0.0351324
Valine	-0.0173332	0.0856145

## Sheet: Figure 2E
Metabolite name	logFC (MASLD vs. healthy) obese patients	adj.P.Val (-log10)
Acetate	0.0616327	0.0313703
Acetylcarnitine (ACar 2:0)	0.164265	0.389516
Acetylornithine	0.243297	0.53713
Alanine	0.261915	2.20945
alpha-Aminoadipic acid	0.169531	0.821716
Arginine	-0.249443	2.28827
Asparagine	-0.0655164	0.233333
Aspartate	-0.223365	0.758535
Asymmetric dimethylarginine	-0.390349	7.45322
Butyrate	0.012012	0.0118435
Butyrylcarnitine (ACar 4:0)	0.0248762	0.155371
CA/CDCA	-0.131756	0.298868
Carnitine	0.127376	0.501773
Chenodeoxycholic acid	-0.0932739	0.0313004
Cholic acid	-0.440971	0.296957
Citrulline	-0.0554168	0.0729895
Creatinine	0.00451604	0.0118435
Decanoylcarnitine (ACar 10:0)	-0.014125	0.0313703
Decenoylcarnitine (ACar 10:1)	-0.0255756	0.277588
Deoxycholic acid	0.440423	0.249891
Dimethylarginine	0.0844829	0.435177
Dodecanoylcarnitine (ACar 12:0)	-0.0255184	0.364207
Glutamate	-0.0228255	0.0204052
Glutamine	-0.237397	2.20945
Glycine	-0.268816	2.20945
Glycine-conjugated BAs	0.35865	0.277167
Glycochenodeoxycholic acid	0.314799	0.211661
Glycocholic acid	0.270051	0.175206
Glycodeoxycholic acid	0.431702	0.338676
Glycolithocholic acid	0.633707	0.595464
Glycoursodeoxycholic acid	0.286592	0.156824
Hexadecanoylcarnitine (ACar 16:0)	0.0151813	0.42311
Histidine	-0.144382	1.39278
Hydroxyhexadecanoylcarnitine (ACar 16:0-OH)	-0.00158332	0.0313703
Isobutyrate	-0.074439	0.0313703
Isoleucine	0.185518	1.1659
Kynurenine	0.0145265	0.0204052
Leucine	0.132091	0.576082
Lithocholic acid	0.264254	0.452585
Lysine	-0.355436	5.55146
Lyso PC 16:0	-0.367604	1.91913
Lyso PC 16:1	-0.0449493	0.0313703
Lyso PC 17:0	-0.303982	1.51448
Lyso PC 18:0	-0.0247721	0.0128276
Lyso PC 18:1	-0.322865	0.898693
Lyso PC 18:2	-0.274055	0.770216
Lyso PC 20:3	0.0331526	0.0313703
Lyso PC 20:4	-0.0504546	0.0313703
Lyso PC 24:0	0.0676189	0.898693
Lyso PC 26:0	0.221151	1.72668
Lyso PC 26:1	0.108251	2.16452
Lyso PC 28:0	0.113468	0.540145
Lyso PC 28:1	0.00632395	0.0118435
Methionine	0.00285147	0.010673
Methionine sulfoxide	0.28908	0.451333
Nonaylcarnitine (ACar 9:0)	0.00614526	0.165788
Octadecadienylcarnitine (ACar 18:2)	-0.0145192	0.737913
Octadecanoylcarnitine (ACar 18:0)	-0.00678786	0.240905
Octadecenoylcarnitine (ACar 18:1)	-0.0117757	0.155371
Octanoylcarnitine (ACar 8:0)	-0.128756	2.12891
Ornithine	-0.124789	0.416994
PC 24:0	0.0949978	1.91913
PC 28:1	0.0741097	0.211661
PC 30:0	0.307039	1.17552
PC 32:0	0.033356	0.0313703
PC 32:1	0.547684	1.49371
PC 32:2	0.274565	0.555877
PC 32:3	0.0827517	0.54668
PC 34:1	0.00852731	0.0118435
PC 34:2	0.104664	0.357321
PC 34:3	-0.0235266	0.0204052
PC 34:4	0.151338	0.347056
PC 36:0	-0.364796	1.15198
PC 36:1	0.304366	0.898693
PC 36:2	0.0667423	0.155371
PC 36:3	0.163915	0.54668
PC 36:4	-0.0190138	0.0204052
PC 36:5	0.241197	0.412203
PC 36:6	0.0102629	0.0118435
PC 38:0	0.0322128	0.0313703
PC 38:1	-0.718962	2.27036
PC 38:3	0.118177	0.357321
PC 38:4	0.302871	1.39278
PC 38:5	0.240422	0.540145
PC 38:6	0.0695951	0.0657966
PC 40:2	0.168468	0.389516
PC 40:3	-0.00669171	0.0118435
PC 40:4	0.54418	4.1134
PC 40:5	0.319157	1.1659
PC 40:6	0.351304	1.32115
PC 42:0	-0.106157	0.540145
PC 42:1	-0.0372063	0.212933
PC 42:2	-0.00450775	0.0118435
PC 42:4	0.0129428	0.0259734
PC 42:5	-0.00251852	0.0118435
PC 42:6	0.0325042	0.032844
PC O-30:0	-0.0586217	0.357321
PC O-30:2	0.0113658	0.0657966
PC O-32:1	-0.0967393	0.237552
PC O-32:2	-0.00298913	0.0118435
PC O-34:0	0.108597	0.357321
PC O-34:1	-0.0249995	0.0259734
PC O-34:2	0.0342715	0.0313004
PC O-34:3	-0.161929	0.347056
PC O-36:0	-0.0186332	0.0259734
PC O-36:1	0.264107	0.715652
PC O-36:2	0.00354701	0.010673
PC O-36:3	0.231855	0.758535
PC O-36:4	-0.0950798	0.216581
PC O-36:5	0.0683895	0.0844737
PC O-38:0	0.0592754	0.0887373
PC O-38:1	-0.0387447	0.0204052
PC O-38:2	0.728542	1.90586
PC O-38:3	0.00825368	0.0118435
PC O-38:4	0.327143	1.06606
PC O-38:5	-0.132311	0.416994
PC O-38:6	-0.0107171	0.0118435
PC O-40:1	0.205383	0.734722
PC O-40:2	-0.0682256	0.0887373
PC O-40:3	0.175246	0.227173
PC O-40:4	-0.125247	0.238648
PC O-40:5	0.0429588	0.0472683
PC O-40:6	-0.241788	1.15198
PC O-42:1	0.0421344	0.0554342
PC O-42:2	0.0175318	0.0259734
PC O-42:3	-0.166431	0.774054
PC O-42:4	0.104966	0.435177
PC O-42:5	-0.346569	3.03897
PC O-44:3	0.0767159	0.898693
PC O-44:4	-0.149736	1.91913
PC O-44:5	-0.207051	0.924539
PC O-44:6	-0.348553	3.08323
Phenylalanine	-0.0709253	0.360358
Proline	0.0280995	0.0313703
Propionate	-0.068053	0.0313703
Propionylcarnitine (ACar 3:0)	0.0247021	0.155371
Putrescine	-0.00780029	0.0313703
Sarcosine	0.901799	5.29886
Serine	-0.148881	0.821716
Serotonin	-0.0105047	0.0118435
SM 33:1;O2 (SM 14:1-OH)	-0.207954	0.821716
SM 34:1;O2 (SM 16:0)	0.0108088	0.0118435
SM 34:2;O2 (SM 16:1)	-0.100611	0.216581
SM 35:1;O2 (SM 16:1-OH)	-0.190327	0.821716
SM 36:1;O2 (SM 18:0)	-0.242946	1.63832
SM 36:2;O2 (SM 18:1)	-0.232654	1.32115
SM 38:3;O2 (SM 20:2)	-0.287617	2.28827
SM 41:1;O2 (SM 22:1-OH)	0.120555	0.277588
SM 41:2;O2 (SM 22:2-OH)	-0.316119	2.12891
SM 42:1;O2 (SM 24:0)	-0.0254593	0.0313703
SM 42:2;O2 (SM 24:1)	-0.00406747	0.0118435
SM 43:1;O2 (SM 24:1-OH)	-0.214852	0.930571
SM 44:1;O2 (SM 26:0)	-0.0266817	0.191216
SM 44:2;O2 (SM 26:1)	0.0111676	0.0204052
Spermidine	0.0235323	0.360358
Taurine	-0.055732	0.0472683
Taurine-conjugated BAs	0.435717	0.357321
Taurochenodeoxycholic acid	0.393694	0.277588
Taurocholic acid	0.349324	0.25451
Taurodeoxycholic acid	0.586342	0.452585
Tetradecadienylcarnitine (ACar 14:2)	-0.00624556	0.191216
Tetradecanoylcarnitine (ACar 14:0)	0.00513239	0.156824
Tetradecenoylcarnitine (ACar 14:1	0.00100655	0.0118435
Threonine	0.0983537	0.357321
total bile acids	0.305942	0.265436
total conjugated primary BAs	0.324814	0.227173
total conjugated secondary BAs	0.529951	0.533084
total primary BAs	0.179543	0.0772321
total SCFAs	0.0591717	0.0313703
total secondary BAs	0.541346	0.737913
total unconjugated BAs	0.119973	0.0472683
total unconjugated primary BAs	-0.193414	0.0783403
total unconjugated secondary BAs	0.395127	0.434374
totalCA/totalCDCA	-0.0601227	0.211661
Tryptophan	-0.0291663	0.0472683
Tyrosine	0.099375	0.357321
Ursodeoxycholic acid	0.145665	0.0313703
Valerylcarnitine (ACar 5:0)	-0.0579841	0.452585
Valine	0.100177	0.694772

## Sheet: Figure 2F
Metabolite name	logFC (obese MASLD vs. lean MASLD)	adj.P.Val (-log10)
Acetate	-0.638888	2.39547
Acetylcarnitine (ACar 2:0)	-0.0206631	0.0495854
Acetylornithine	0.135074	0.299208
Alanine	0.327478	3.96733
alpha-Aminoadipic acid	0.0342797	0.118647
Arginine	-0.247355	2.95996
Asparagine	-0.00111239	0.00599963
Aspartate	-0.0739239	0.20068
Asymmetric dimethylarginine	-0.333322	5.92383
Butyrate	0.275259	2.0154
Butyrylcarnitine (ACar 4:0)	0.0566448	0.656
CA/CDCA	-0.036204	0.0831035
Carnitine	0.112145	0.538593
Chenodeoxycholic acid	0.525164	0.588605
Cholic acid	0.352375	0.297867
Citrulline	0.149267	0.547951
Creatinine	0.0415293	0.168217
Decanoylcarnitine (ACar 10:0)	-0.0256948	0.155747
Decenoylcarnitine (ACar 10:1)	-0.010648	0.125558
Deoxycholic acid	0.639325	0.561567
Dimethylarginine	0.0482971	0.272394
Dodecanoylcarnitine (ACar 12:0)	-0.0331216	0.694431
Glutamate	-0.14797	0.407584
Glutamine	-0.0856176	0.47033
Glycine	-0.169461	1.14183
Glycine-conjugated BAs	0.345994	0.346797
Glycochenodeoxycholic acid	0.28221	0.246713
Glycocholic acid	0.257815	0.238223
Glycodeoxycholic acid	0.413768	0.390585
Glycolithocholic acid	0.385301	0.357323
Glycoursodeoxycholic acid	0.460581	0.416414
Hexadecanoylcarnitine (ACar 16:0)	0.00464471	0.122701
Histidine	-0.126103	1.29226
Hydroxyhexadecanoylcarnitine (ACar 16:0-OH)	-0.00312148	0.199031
Isobutyrate	-1.31126	5.00983
Isoleucine	0.187451	1.43227
Kynurenine	0.167565	0.96708
Leucine	0.168956	1.1341
Lithocholic acid	0.206339	0.407584
Lysine	-0.327902	5.2752
Lyso PC 16:0	-0.299736	1.54369
Lyso PC 16:1	-0.137121	0.376765
Lyso PC 17:0	-0.156906	0.580944
Lyso PC 18:0	-0.0898946	0.167762
Lyso PC 18:1	-0.342539	1.2195
Lyso PC 18:2	-0.222916	0.656
Lyso PC 20:3	0.130143	0.376878
Lyso PC 20:4	-0.141518	0.346132
Lyso PC 24:0	-0.00778197	0.0659398
Lyso PC 26:0	0.0148797	0.0577177
Lyso PC 26:1	0.0546996	0.758706
Lyso PC 28:0	0.0232053	0.0878822
Lyso PC 28:1	0.0127185	0.0577177
Methionine	0.243807	2.0154
Methionine sulfoxide	-0.810861	3.62847
Nonaylcarnitine (ACar 9:0)	0.0112923	0.547951
Octadecadienylcarnitine (ACar 18:2)	-0.00520609	0.214848
Octadecanoylcarnitine (ACar 18:0)	-0.00975685	0.547951
Octadecenoylcarnitine (ACar 18:1)	-0.00856243	0.156129
Octanoylcarnitine (ACar 8:0)	-0.0608377	0.656
Ornithine	-0.105865	0.415795
PC 24:0	-0.00731339	0.0659398
PC 28:1	0.136005	0.656
PC 30:0	0.164905	0.525189
PC 32:0	-0.094035	0.336775
PC 32:1	0.230562	0.416414
PC 32:2	0.291728	0.787561
PC 32:3	0.0941255	0.859526
PC 34:1	-0.135364	0.547951
PC 34:2	0.126397	0.581721
PC 34:3	-0.0663975	0.180635
PC 34:4	0.259272	0.98134
PC 36:0	-0.644379	3.93468
PC 36:1	0.182424	0.481589
PC 36:2	0.120982	0.475412
PC 36:3	0.221504	1.17401
PC 36:4	-0.0171413	0.0515196
PC 36:5	-0.171101	0.331091
PC 36:6	-0.15031	0.563492
PC 38:0	-0.0368024	0.0878822
PC 38:1	-1.10003	5.92383
PC 38:3	0.320147	2.40998
PC 38:4	0.256486	1.2195
PC 38:5	-0.00702767	0.0156813
PC 38:6	-0.144986	0.349899
PC 40:2	-0.467355	3.01079
PC 40:3	-0.496575	4.26184
PC 40:4	0.278547	1.37247
PC 40:5	0.202758	0.644627
PC 40:6	0.302537	1.20309
PC 42:0	-0.0905597	0.547951
PC 42:1	-0.0594854	0.547951
PC 42:2	-0.135977	1.64249
PC 42:4	-0.215145	3.19616
PC 42:5	-0.097514	0.787561
PC 42:6	-0.00962871	0.0344567
PC O-30:0	0.00685829	0.0450992
PC O-30:2	-0.0209328	0.299208
PC O-32:1	-0.0746976	0.235867
PC O-32:2	-0.0120309	0.053956
PC O-34:0	0.0642869	0.23095
PC O-34:1	-0.0215822	0.0577177
PC O-34:2	0.152221	0.417419
PC O-34:3	-0.141898	0.356008
PC O-36:0	-0.184132	1.17401
PC O-36:1	-0.299125	1.06961
PC O-36:2	-0.0473223	0.11044
PC O-36:3	0.280769	1.27936
PC O-36:4	0.0159497	0.0450992
PC O-36:5	0.104264	0.280163
PC O-38:0	-0.207549	0.958241
PC O-38:1	-0.907813	3.61091
PC O-38:2	-0.357641	0.633113
PC O-38:3	-0.634588	3.25998
PC O-38:4	0.141895	0.349899
PC O-38:5	0.0292288	0.0831035
PC O-38:6	0.120123	0.383761
PC O-40:1	-0.0971223	0.299208
PC O-40:2	-0.333932	1.79717
PC O-40:3	-0.720062	3.19616
PC O-40:4	-0.556647	3.88098
PC O-40:5	-0.428651	3.76444
PC O-40:6	-0.191955	0.907537
PC O-42:1	-0.261416	1.83218
PC O-42:2	-0.190102	1.43227
PC O-42:3	-0.394235	4.51007
PC O-42:4	-0.0867095	0.416414
PC O-42:5	-0.367064	3.96733
PC O-44:3	-0.0700225	0.94301
PC O-44:4	-0.0915115	0.930426
PC O-44:5	0.0251237	0.0716258
PC O-44:6	-0.0508595	0.195538
Phenylalanine	0.0525222	0.316274
Proline	0.165866	0.815193
Propionate	-0.501633	1.58971
Propionylcarnitine (ACar 3:0)	0.135983	3.27356
Putrescine	-0.0368544	0.656
Sarcosine	0.697946	3.76444
Serine	-0.0734861	0.349899
Serotonin	0.00876893	0.0303452
SM 33:1;O2 (SM 14:1-OH)	0.0646834	0.20068
SM 34:1;O2 (SM 16:0)	-0.0626419	0.134235
SM 34:2;O2 (SM 16:1)	0.0615254	0.168217
SM 35:1;O2 (SM 16:1-OH)	-0.00702031	0.0243991
SM 36:1;O2 (SM 18:0)	-0.0675899	0.272922
SM 36:2;O2 (SM 18:1)	0.0247502	0.0748246
SM 38:3;O2 (SM 20:2)	-0.209712	1.58971
SM 41:1;O2 (SM 22:1-OH)	0.206452	0.815193
SM 41:2;O2 (SM 22:2-OH)	0.0539049	0.180635
SM 42:1;O2 (SM 24:0)	0.0610014	0.218695
SM 42:2;O2 (SM 24:1)	0.141098	0.782972
SM 43:1;O2 (SM 24:1-OH)	-0.0802315	0.275657
SM 44:1;O2 (SM 26:0)	0.0209557	0.20068
SM 44:2;O2 (SM 26:1)	0.110304	0.882108
Spermidine	0.0194976	0.357323
Taurine	0.0416382	0.0872449
Taurine-conjugated BAs	0.225844	0.20068
Taurochenodeoxycholic acid	0.136904	0.102006
Taurocholic acid	0.30911	0.299208
Taurodeoxycholic acid	0.331204	0.27537
Tetradecadienylcarnitine (ACar 14:2)	-0.00598879	0.252351
Tetradecanoylcarnitine (ACar 14:0)	0.00149209	0.0577177
Tetradecenoylcarnitine (ACar 14:1	-0.0107706	0.199031
Threonine	0.146133	0.807141
total bile acids	0.456097	0.619043
total conjugated primary BAs	0.264474	0.238223
total conjugated secondary BAs	0.529235	0.656
total primary BAs	0.338492	0.346132
total SCFAs	-0.630138	2.38532
total secondary BAs	0.645686	1.20836
total unconjugated BAs	0.708424	1.44891
total unconjugated primary BAs	0.495724	0.547951
total unconjugated secondary BAs	0.72445	1.54369
totalCA/totalCDCA	0.0456322	0.20068
Tryptophan	0.0644279	0.311839
Tyrosine	0.287706	2.95996
Ursodeoxycholic acid	0.762576	0.633113
Valerylcarnitine (ACar 5:0)	0.037488	0.325035
Valine	0.169587	2.17971

## Sheet: Figure 3A
Lean only
Metabolites_only		MetabolitesBMIGender		BMIGender
x	y	x	y	x	y
0	0	0	0	0	0
0	6.25	0	29.1667	1.63934	0
1.63934	6.25	1.63934	29.1667	1.63934	2.08333
1.63934	41.6667	1.63934	56.25	3.27869	2.08333
3.27869	41.6667	3.27869	56.25	3.27869	4.16667
3.27869	47.9167	3.27869	58.3333	6.55738	4.16667
4.91803	47.9167	8.19672	58.3333	6.55738	8.33333
4.91803	62.5	8.19672	60.4167	11.4754	8.33333
6.55738	62.5	9.83607	60.4167	11.4754	20.8333
6.55738	64.5833	9.83607	64.5833	18.0328	20.8333
11.4754	64.5833	13.1148	64.5833	18.0328	22.9167
11.4754	70.8333	13.1148	68.75	19.6721	22.9167
13.1148	70.8333	14.7541	68.75	19.6721	27.0833
13.1148	75	14.7541	75	21.3115	27.0833
14.7541	75	21.3115	75	21.3115	31.25
14.7541	77.0833	21.3115	79.1667	24.5902	31.25
18.0328	77.0833	26.2295	79.1667	24.5902	33.3333
18.0328	79.1667	26.2295	81.25	26.2295	33.3333
27.8689	79.1667	27.8689	81.25	26.2295	35.4167
27.8689	81.25	27.8689	83.3333	29.5082	35.4167
29.5082	81.25	34.4262	83.3333	29.5082	37.5
29.5082	83.3333	34.4262	85.4167	31.1475	37.5
32.7869	83.3333	37.7049	85.4167	31.1475	39.5833
32.7869	87.5	37.7049	87.5	34.4262	39.5833
37.7049	87.5	39.3443	87.5	34.4262	41.6667
37.7049	89.5833	39.3443	89.5833	37.7049	41.6667
40.9836	89.5833	42.623	89.5833	37.7049	47.9167
40.9836	91.6667	42.623	91.6667	39.3443	47.9167
62.2951	91.6667	44.2623	91.6667	39.3443	52.0833
62.2951	93.75	44.2623	95.8333	40.9836	52.0833
85.2459	93.75	83.6066	95.8333	40.9836	58.3333
85.2459	95.8333	83.6066	97.9167	47.541	58.3333
88.5246	95.8333	100	97.9167	47.541	60.4167
88.5246	97.9167	100	100	50.8197	60.4167
93.4426	97.9167			50.8197	64.5833
93.4426	100			52.459	64.5833
100	100			52.459	72.9167
				59.0164	72.9167
				59.0164	77.0833
				60.6557	77.0833
				60.6557	81.25
				62.2951	81.25
				62.2951	83.3333
				68.8525	83.3333
				68.8525	85.4167
				80.3279	85.4167
				80.3279	87.5
				81.9672	87.5
				81.9672	91.6667
				83.6066	91.6667
				83.6066	93.75
				91.8033	93.75
				91.8033	95.8333
				98.3607	95.8333
				98.3607	97.9167
				100	97.9167
				100	100

## Sheet: Figure 3B
Obese only
Metabolites_only		MetabolitesBMIGender		BMIGender
x	y	x	y	x	y
0	0	0	0	0	0
0	9.67742	0	6.45161	9.83607	0
1.63934	9.67742	1.63934	6.45161	9.83607	9.67742
1.63934	22.5806	1.63934	16.129	11.4754	9.67742
3.27869	22.5806	3.27869	16.129	11.4754	12.9032
3.27869	25.8065	3.27869	35.4839	13.1148	12.9032
4.91803	25.8065	6.55738	35.4839	13.1148	22.5806
4.91803	35.4839	6.55738	38.7097	14.7541	22.5806
8.19672	35.4839	8.19672	38.7097	14.7541	32.2581
8.19672	45.1613	8.19672	45.1613	18.0328	32.2581
11.4754	45.1613	9.83607	45.1613	18.0328	38.7097
11.4754	48.3871	9.83607	64.5161	26.2295	38.7097
14.7541	48.3871	13.1148	64.5161	26.2295	45.1613
14.7541	61.2903	13.1148	67.7419	32.7869	45.1613
16.3934	61.2903	16.3934	67.7419	32.7869	48.3871
16.3934	64.5161	16.3934	80.6452	34.4262	48.3871
19.6721	64.5161	18.0328	80.6452	34.4262	51.6129
19.6721	74.1935	18.0328	83.871	37.7049	51.6129
22.9508	74.1935	27.8689	83.871	37.7049	54.8387
22.9508	77.4194	27.8689	87.0968	39.3443	54.8387
24.5902	77.4194	29.5082	87.0968	39.3443	58.0645
24.5902	80.6452	29.5082	90.3226	44.2623	58.0645
34.4262	80.6452	34.4262	90.3226	44.2623	67.7419
34.4262	83.871	34.4262	93.5484	45.9016	67.7419
49.1803	83.871	55.7377	93.5484	45.9016	70.9677
49.1803	87.0968	55.7377	96.7742	47.541	70.9677
55.7377	87.0968	95.082	96.7742	47.541	74.1935
55.7377	90.3226	95.082	100	55.7377	74.1935
62.2951	90.3226	100	100	55.7377	77.4194
62.2951	93.5484			57.377	77.4194
68.8525	93.5484			57.377	80.6452
68.8525	96.7742			62.2951	80.6452
73.7705	96.7742			62.2951	83.871
73.7705	100			80.3279	83.871
100	100			80.3279	90.3226
				85.2459	90.3226
				85.2459	93.5484
				88.5246	93.5484
				88.5246	96.7742
				91.8033	96.7742
				91.8033	100
				100	100

## Sheet: Figure 4A
Week 1
Group
Ctrl	4x FFA	1x Ibu	10x Ibu	100x Ibu	1x Pro	10x Pro	100x Pro
16.6772	131.565	-6.02006	-10.1834	-9.00759	-5.87714	-26.0313	-2.66098
6.89095	110.973	-12.5264	-10.5917	-22.1119	0.229463	11.6027	-7.35844
2.65652	122.423	-9.39312	-18.486	5.84029	-3.24915	7.27852	-0.704617
9.73295	116.899	2.94695	17.1081	30.0999	6.00147	-10.8412	-3.51845
0.776779	87.7824	-12.1828	-14.2878	-6.0838	-15.6421	-10.8736	6.55939
-19.7394	106.027	-29.13	18.6831	-23.6289	-19.2662	-1.59609	3.93926
23.5604	86.5425	-8.45821	-20.8066	9.47983	-21.3759	-5.82562	-8.08691
-10.8911	65.0939	-11.2139	-11.0228	-4.95996	-8.10642	-15.4263	13.5886
4.51519	106.418	5.23455	-17.4674	0.00726157	0.229463	-21.3708	33.902
-21.8899	66.2764	-23.3661		12.9701		-27.701	17.1219
0.798345
-0.322098
-2.50619
0.0432961
1.49382
4.82999
-16.6268
-14.4149	80.6623	-0.152195	-3.44731	5.05424	3.68532	1.40589	19.9248
8.17795	101.123	-22.5187	8.23739	10.9316	-35.0456	24.1806	46.5173
12.5972	89.8127	0.866326	-11.9463	6.89081	-12.7507	14.8953	36.2318
-17.1922	117.043	24.9947	5.4629	35.5771	-29.3459	-4.19076	97.207
13.4713	92.1142	-27.574	16.379	47.3267	19.9158	-5.63694	77.1127
-17.7737	109.133	-11.5715	-2.82664	9.93983	-29.2492	52.0483	26.2878
12.6678	67.7448	-13.41	-11.8123	32.5618	-3.7975	7.85334	34.1089
2.46645	142.367	1.51994	-9.96142	38.8716	-20.8938	9.77911	64.4717
-0.613431	100.029	2.28344	0.625423	0.390825	6.72126	-0.819186	15.9682
-4.27389	125.82	-7.99583	0.896004	3.35739	-9.71989	0.815149	21.3896
0.42318	76.1402	0.872521	-0.951327	-4.28181	-18.2594	-3.53984	15.9333
0.879546	110.763	7.44433	-5.22237	-14.3096	-7.31748	9.33366	9.48792
-5.63817	82.2955	-12.0786	-5.34602	-4.22056	-37.5947	-1.51902	18.1959
2.7064	94.9661	-6.06314	-7.50351	1.05959	24.8941	-9.67464	25.4975
2.26207	137.924	-10.4415	-10.5754	-7.24909	-10.7432	-4.00784	4.96522
5.99588	92.8181	-5.86664	-17.4413	-2.74519	-16.2909	-12.0763	11.3305
-5.97749	102.23	-5.70668	-6.36373	-4.07082	0.285268	-3.54482	9.98337
4.23592	77.0154	-2.5261	-3.15849	7.79842	-4.44221	-5.30478	15.8586
Week 2
Group
Ctrl	4x FFA	1x Ibu	10x Ibu	100x Ibu	1x Pro	10x Pro	100x Pro
-13.4492	103.477	-18.0991	0.223308	46.6906	-16.9019	-8.58833	52.138
4.98633	73.1504	-36.318	30.9311	-17.0392	43.7326	-6.57418	84.259
15.5207	125.397	1.0527	23.3747	41.6809	9.11086	7.36191	52.0392
12.7061	95.1463	-25.1441	4.69694	54.2642	8.99323	-6.51959	68.59
8.93803	105.246	-12.6922	5.62374	33.0913	-21.7376	-10.3128	14.9347
13.868	67.5628	-11.7248	0.627639	-6.12329	-12.4287	-13.8317	-13.8618
-13.2019	80.5771	-20.7516	-12.9383	11.9551	-4.32892	9.42641	21.6265
-1.34622	96.8555	-10.2218	-6.97274	18.8041	-8.41315	3.15072	20.846
14.3422	72.4418	-0.326679	-42.4527	-10.4437	-7.11008	-3.31162	29.3391
15.6003	119.432			29.7876		-10.2206	54.8818
-3.25873	72.242
-26.8731	158.476
-6.94663	111.553
-17.7635	98.645
-3.12235	119.797
16.8042	82.312	-15.8621	-22.2502	26.2699	-2.36645	-20.5967	29.5173
-24.5109	115.66	1.98127	10.2096	30.1984	7.01523	31.0925	19.97
3.74082	108.309	21.8361	-4.39915	18.8837	3.1716	39.9493	65.8516
-16.7436	82.7673	15.0427	-1.04891	52.5304	6.19314	70.3617	91.2084
0.780468	69.5458	-30.6445	14.1547	20.4238	-1.80047	-4.84262	52.546
-13.8189	106.933	7.48413	24.5185	18.107	8.49243	11.662	25.2715
17.7578	134.059	33.2993	-11.0938	54.3473	9.9851	-23.0877	33.033
15.99	100.413	11.5538	10.752		-14.4613	-21.1334	29.4858

[truncated: 10 more sheets: Figure 4C, Figure 4D, Figure 4E, Figure S2, Figure S3, Figure S4, Figure S5, Figure S6, Figure S7, Figure S8]
